# Supplementary material for: The vertebrate small leucine-rich proteoglycans: amplification of a clustered gene family and evolution of their transcriptional profile in jawed vertebrates
Source: G3 (Bethesda). 2025 Jan 8;15(3):jkaf003. doi: 10.1093/g3journal/jkaf003 (PMC11917481; doi:10.1093/g3journal/jkaf003)
Supplement: jkaf003_Supplementary_Data [file jkaf003_supplementary_data.zip]

Archive with 10 entries (10 files):
- Supplemental_Figure_S1_G3-2024-405575.pdf
- Supplemental_Figure_S2_G3-2024-405575.pdf
- Supplemental_File_S1_G3-2024-405575.unk
- Supplemental_File_S2_G3-2024-405575.unk
- Supplemental_Material_Legends_G3-2024-405575.docx
- Supplemental_Table_S1_G3-2024-405575.xlsx
- Supplemental_Table_S2_G3-2024-405575.xlsx
- Supplemental_Table_S3_G3-2024-405575.xlsx
- Supplemental_Table_S4_G3-2024-405575.xlsx
- Supplemental_Table_S5_G3-2024-405575.xlsx
