# Supplementary material for: The vertebrate small leucine-rich proteoglycans: amplification of a clustered gene family and evolution of their transcriptional profile in jawed vertebrates
Source: G3 (Bethesda). 2025 Jan 8;15(3):jkaf003. doi: 10.1093/g3journal/jkaf003 (PMC11917481; doi:10.1093/g3journal/jkaf003)
Supplement: jkaf003_Supplementary_Data [file jkaf003_supplementary_data.zip › Supplemental_File_S1_G3-2024-405575.unk]

>XP032893166-asporin-Amblyraja-radiata
--------MK----T------------LV-I-L--S--I---------------------------------------------V-A---------------LS-S---------AT-----------------------------SLFEN--------------------------------------------------------------------------EF---------------------------------------------LHFLK--------DW-D------IWQQDP--------PQ----NTSDISQ--EQITIP-----------------------------------------------------------APTADYR---FFTCPLNCVCQV----RVVQCSDAGFKSVPANIPKGTVMLDLQNNKINEIKEGDLK--NLPSLYALFLVNNQI--SKIHPKAFRSIKHLKLLYLSWNLLP----------------------------------------------------------------------------------------------------------------------------------------------------------------------------------------------------------------------------------QIPNNLPTS------------------------------------------------------------------------ILELRIDGNEIKKIQKGDFQGMKFLHVLEISGNPFDTTDIEPDAFNGVQRLMYIRMSEGKLSSVPKN---LPSNLYELYLDHNRISSIEREDFRQYKDLCRLDLSY-NKIKE-----------------------------------------------------------------------------------------------------------------------------------------------VE--N---GSLAYLP-NLRLIHLENNIIKKVPASVK---ELKYLQALYLHNNNIS------------------KI-EVDDFCPKES----------------------GMKKLHYSG-----------------ISLFGNPVK-------------------------------YWEIQ-PASF-----------RC----------------------------------------------------------------------VSGAHGVQLG-------NFKK------------------------------------------------------------------------------------------
>XP032900353-chondroadherin-Amblyraja-radiata
--------MQP---------LRW----LW-L--V-P--L---------------------------------------------V-----------------AA-AT--------A-------------------------------------------------------------------------------------------------------------------------------------------------------------------------------------------------------------------------------------------------------------------------------------------AARCPSGCHCL--GDLLHVVCENKGLSKVPR-VNSKVRLLSLQQNNFPMLPAGGFS--TLKSLVSLHMQGCHI--REIRAGAFRRLKKLVYLYLSNNEIS----------------------------------------------------------------------------------------------------------------------------------------------------------------------------------------------------------------------------------SIRPGAFQD---------------------------------------------------------------------LSQLTYLYLDHNRISDLSKGLLSPLTSLFLLQLSHNRMGQ--IGPGSFAGARELRWLHLSNNGLTSIAPGALDDVENLATLHLDGNKLSSYPAAALSKLRVVEELRLDS-NPIRTVP--VNAFHSFGR-----------------------------------------------------------------------------------------------------------------------YVERIWLTHMQLE--KFSDGAFNGVT-ALSALHLDENKLRSLPQSL----TFTKMKNLTMSDNPWDCTCSLAAARRW---MDTSRN-RPDGTCA-----------------------------------SP--------------SQYRGQEIQE------------------------------------TNAFQ----------AC----------------------------------------------------------------------------------------------------KERAK---------------R--NRMKP----------------------------------------------------L
>XP032869140-chondroadherin-like-protein-Amblyraja-radiata
--------MPSHCPP---IWTLA----VI-L-AA-L---------------------------------------------------------------------------------------------------------------------------------------------------------------------------------------------------------------------------------------------------------------------------------------------------------------------------------------------------------------------AVG---TTACPPDCICDN--LHGVVTCIRRRLTDIPITIPQATKELDIRGNNIDTIATGAFLPDGLYSLQQLILNNNKI--EEIKPGAFSQLGFLNFLNLEQNFLVYLPPLLFQGLQQIKYMRLSKNMINYMADEAFAGLWTLKRLTLDSNELQ--YLPSEALSRLTTVVRLDLSRNPMTSLGEESLRMGSLKHLTMDDTFLQDLAATAFVHSPVLSMIDLRNSQLQVIEPLVGLEALRMINLTGSPIQCNCFMRPFREWMNNTRPRAQVFCSRPGPYHGERLDSLRLVHLRCDLRPSDNRPGTANQDGRPCPDHCDCKHELHSSCEGKRLRKIPKGFPPDSHLLDMRYNEFHSVPRGSFPDMKQLVSLHLQNCGIHDVHAGAFHGLKKLIYLYLSFNEMTHLQPEIFEGLPDLTYLYLDHNKLSSIPKGTFRLLPHIFALHLEYNPIPQ--LTEENMEGAEKLRWLYLTGDNLTYISPTALQPMAQLQKLLLDQNKLTAVPAAALMKMSSLEELKLSD-NPIKQID--SGVFLPMAG-----------------------------------------------------------------------------------------------------------------------SLQHLWLNDMGLK--KISDGAFDGVSAGLQSLYLGNNRLSYIPS----LDNFRNLHTIDLSHNPWDCDCPLLHLRRW---LESTNL-KVRAVCN-----------------------------------LP--------------RNVTGVSVK-------------------------------------AAPFK----------NC-----------------------------------------------------------------------KGSPP-------------TQGPPKKTKARRKTIKRQ----------KPKR--SYN------------AAKRSRKT-------------------KAQ-------------
>XP032869114-chondroadherin-like-Amblyraja-radiata
--------M------------------L--LGFL-LCTLA-------------------------------------------CFFTT--------------AV------------E------------------------------------------------------------------------------------------------------------------------------------------------------------------------------------------------------------------------------------------------------------------------------------SPE---NDQCPQGCKCFA--HRLHVSCTNISLADIPTQLPSFTSELRLSSERLPEIAPNAFL--NLPPLTTLYLNDNNI--SRLAPGAFNGLAQLVYLHLNNNGIE----------------------------------------------------------------------------------------------------------------------------------------------------------------------------------------------------------------------------------ELQVGVFEN---------------------------------------------------------------------VTKLVYLHLENNLLANIVPGVFSSLIKLNLLNLSNNRLTS--VSEGTFKRLPALRLLFLSNNQIKAISPRAFVGNRALKKLYLDNNQLTAVP---LRTLKRLELLQISS-NNISSLN--AVIFNRKLK-----------------------------------------------------------------------------------------------------------------------VLIHLYMDNMFLD--QDPSWALSKFR-QLEILSMRNNRLPTLSHNK----SFKSVKQFGLSGNAWRCDCQLLWLRAWL-LKHGAAD-QREVTCSSPS-THSGKLLA----NIQTEFLSTPRGLPSTQGTSPNASSVEKAPDPCLSNEVSTNSLL-VNWDVDVGDEYEIYSTAQILHMIGGVREVELSQLK-GTLYKICVIPQSSIHLCLEAHTAGLPGSAEA-------------------------------------------GDKNGQYAIVGG-ITLMVVLVVISAVIAAVSFQRHYDEDES--------------------------------------TFVEHFEIDPNKMDFDQINFEDTID-DSNKVEVCTVAELGAAIIL
>XP032893919-decorin-Amblyraja-radiata
--------MR----V------------II-S-LA-F--L---------------------------------------------L-A---------------VG-W---------AK-----------------------------PFQQS--------------------------------------------------------------------------GF---------------------------------------------LDFML--------ED----------------------E-----GSAFL---------P---------------------------------------------------------------EID---VPMCPFGCQCHL----RVVQCSDLGLNNVPENIPKDTTLLDLQNNKITELKENDFK--NLKNLHALILVNNKI--GTVHPKAFAPLMKLQRLYLSKNLLK----------------------------------------------------------------------------------------------------------------------------------------------------------------------------------------------------------------------------------EIPANMPPS------------------------------------------------------------------------LQELRIHENEITKVKKHAFDNLSQVYALEMGGNPLKNSGIDSGAFKGLKKLSFMRLSDTALTAIPKD---LPSSLSEIHLDGNKISRVKADSLKGLHNLVRLGLSF-NEIAS-----------------------------------------------------------------------------------------------------------------------------------------------VD--N---GSLDNAP-YLRELHMDNNALVKVPAGLA---DHRYIQVVYLHNNRIT------------------SV-STNDFCGQDY----------------------YAKKNLYSG-----------------ISLFNNPVP-------------------------------YWEIQ-PITF-----------RC----------------------------------------------------------------------AMNRAAIQLG-------NFK-------------------------------------------------------------------------------------------
>XP032898829-decorin-like-Amblyraja-radiata
--------ME----V------------GV-R-AFVC--L-------------------------------------------LAF-L---------------LC-HGM-------AK-----------------------------PRRLS--------------------------------------------------------------------------SR---------------------------------------------SDPSQ--------EG----------------------------GSGAGS-------VP------------------------------------------------------------DRTPAP---RYACPPRCRCHV----TVVQCSNLGLIKVPPYIPSDTAVLDLQNNKIRELTERDFR--NLQNLRILILVNNRL--RKVHSRALAPLHTLRRLYLSKNLIS----------------------------------------------------------------------------------------------------------------------------------------------------------------------------------------------------------------------------------HVPDNMPNT------------------------------------------------------------------------LVELHLCDNKIKFVKKKPFDKMSNMFALELSRNPLLPKGIAKGAFEGLKSLYYLRITETGLTEIPKD---LPSSISEIHLDRNKILRVDADDFKNLHSLIRLRLSS-NKIRH-----------------------------------------------------------------------------------------------------------------------------------------------FA--N---VTIGHMP-NLQDLHLDNNRLVAVPPGLP---QHKNIMALYLNDNHVA------------------HV-KSGDFCPQYD----------------------DPTKTPYSR-----------------ISLYGNPIP-------------------------------YWEIQ-PGVF-----------RC----------------------------------------------------------------------ALDWIFIQLE----------------------RPN----------------------------------------------------------------------------
>XP032893157-Ecm2-Amblyraja-radiata
--------MN---------LNT-----FILFCLL-LN-IC-VIFGARKNKTPNRVLRRRRHGGRQQAVNRNSGRRYKAVPTYQILPGRQGHCKANGMIMYDNAI-WSPKPCLTCLCSRG--KIVCDEMSCPNVKCARSIIPTGECCPICTAN--------EPNDSSETYQLGQEQ--EL--EED-ELHINDT--KHKENENINEDETKQSE-----LD-----EENMRQIEEEELQIEEEEWEGQRKMVEEESEEKIEKAEEQVEQEVGKQ--EWEEEVNERVEDEEDNAEMEEE---EEEEEEEE-E-EEEEDYQDIFQL-----PSFPSILQ----------------------LSD--------------QL-------------------NE---YISFPAGCDLADI----TINCNNAKLTEIPPLMDLGIKYLQLAGNSITAIPAEAFN--GYPNLELIDLSRNRILSSNIDQAAFKKLKKLERLYLDGNLLL----------------------------------------------------------------------------------------------------------------------------------------------------------------------------------------------------------------------------------QIPPQLPRT------------------------------------------------------------------------LVELKVNENLLQRLDEQAFHGLSKIVNLELEGNKLSESNIQPLAFRPLKRLAYLRLGRNKFRTLPQG---LPPSIEELYLEHNEIEEISEISLNKTTNLNVIVLRN-NNLDETRIARMAWIMLEN-----------------------------------------------------------------------LEYLDLSYNKIVHVPSLL---PKGLLYLVLVHNQIERIPGFVFAHMEPGLEILYLSFNKLTSGGIDPVSFFGTFHSMRELFLDHNMLKRVPAGIA---QMKALHFLRLNDNFIR------------------NV-QLEAVCNVN-----------------------DEEDSNIRT-----------------LHLDNNYIN-------------------------------TRRIP-PTAF-----------SC----------------------------------------------------------------------IELYSAVILTP--------QKVK---------------------------K------------------------------------------------------------
>XP032893917-PodnL-Amblyraja-radiata
--------MK----P------------LV-LLWA-S--LLL----------------------------------------KTSAVNPQ------TMKQIEVQI--TG---TFLPSTQT---------------------------------------------------------------TVP-----QEDG-------------------------LPISGVEILRVAPEDKML---------------------------------------------------------------------ETIVT----GD------HSPAQSPNLQNPKRTNIATSPHQLETDVVPTPTHP--TVNHPSAPNQHTKATKKC---------------QPSAKPKPYCPPHCTCYG----RVVQCSDRGLNRFPYGIPFNTRSLFLMNNQIDVIPMELLS--EYVSLEFLVLNSNRLTDAGL-EGSLERMEKLTRLYLDQNQLS----------------------------------------------------------------------------------------------------------------------------------------------------------------------------------------------------------------------------------RVPVTLPPS------------------------------------------------------------------------LEELTLNSNNISTMSARDWATYRNLRIISLNDNRLMEGSIPAGALGPMQNLHTIKMEHNLLAAVPTD---LSTSLRELYLEGNQIQKIADNVFSSSTALTHLSLHN-NQVNNRGIGQKAFQHMSK-----------------------------------------------------------------------LEYLDLGKNALTAVPKQL---PCSLKELILEGNAIGAIRKGSFCNTS-DLEEVYLAHNRIA--LVATGALRGMA-RLRFVDLSHNRLLHVPRQ-----LPLTLHYLYLHGNHIS------------------HF-PRDALC-----DREW-------------------ARSHLIL-----------------VRLEKNKLD-------------------------------PDQVD-SRAL-----------RC----------------------------------------------------------------------LRGHQVIHFE-----------------------------------------------------------------------------------------------------
>XP032893926-epiphycan-isoform-X1-Amblyraja-radiata
MK-----RMK----T-----FAL----QI-LVGF-L--L---------------------------------------------L-E---------------AV-L---------AA-----------------------------PARNE-----KRT-K--LKIQLL------PDDHIEDLDY-------------VNQE---------------------ASTLY---------------------------------------------DYEEELI-----SEP-------------------EVEV----GRL----------DPSENSVFETYGSG-YE--------EEESPYGPLD----------PG---APSVP-GL-----LGPESKEGLPTC-LQCTCLS----GSVYCDDTDIESIPP-LPKDTTHFYARFNKITSVKKGDFA--GLNHLKRIDVTGNRI--SSIDEDALRQLPDLADLMIASNELV----------------------------------------------------------------------------------------------------------------------------------------------------------------------------------------------------------------------------------QLPE-LPKS------------------------------------------------------------------------MVNIDAS------------------------YNKLHSNGIKKEAFKDMSNLAYLYLAGNALSYVPLP---LPENLRSINLQDNNVQQIDDDTFCNSKDIHYVR------------------------------------------------------------------------------------------------------------------------------------------------------------------------------------------------------------------------------------------------------------------------KALEQ-----------------IRLDGNPIN-------------------------------LSKTP--NAY-----------IC----------------------------------------------------------------------LPQVPFGKY------------------------------------------------------------------------------------------------------
>XP032898830-fibromodulin-like-Amblyraja-radiata
--------MK----------PLP----LL-L-LT-A--L---------------------------------------------L-S---------------GA-S---------GQ-------------------------------------------------------------------Y-----T--------------------------------YGYFNWLARVLGY-----------------------------------SRPRWQPYV------------------------------------------------------------------------------------------------------------EREESAPS---SADCPAECTCPP-ALPTAMYCDTRRLRHVPY-VPARMKYVYLQDNLIQAVPDGAFD--NATGLLWLVLHRNNISSRGLGKRVFSKLDNLQRLYLDHNKLT----------------------------------------------------------------------------------------------------------------------------------------------------------------------------------------------------------------------------------SIPHPLPRS------------------------------------------------------------------------LQELRVAGNRISKVQPNNLQGLRNLTTLLLNDNRLED--VG-GSLKTLTSLSFLDLSHNHLMKVPKV---IPGTTQQLYLDYNHIRAIPSQYFRKLLKLQYARISN-NQLTD---------------------------------------------------------------------------------------------------------------------------------------------KGIP------TGAFNIS-SLIELDLSHNKLHNIPP------VNENLENLYIHANRIK------------------EI-KVASFCAGSG----------------------PVTFSKIRV-----------------LRLDGNGLG-------------------------------LGNLP-EELD-----------RC----------------------------------------------------------------------LRQARVINI------------------------------------------------------------------------------------------------------
>XP032893922-keratocan-Amblyraja-radiata
--------MK----L-----VQP----IL-V-VL-F--M---------------------------------------------N-S---------------GI-W---------CQDQ---------------------------------------------------------------------------------------------------------------------------------------------------------------------------------------------------------------------------------------EYLTR--------------------------------------LEY---FYGCPKECQCPG-RSSNALHCDSRHLSVMPL-VPSRILYAYLQNNLIDGISEKSFK--NGTQLKWVNLNKNKITNSNISKGLFKKMENLLYLFLDDNSLE----------------------------------------------------------------------------------------------------------------------------------------------------------------------------------------------------------------------------------KVPSPLPTS------------------------------------------------------------------------LEQLRLARNKISSIPEGTFSNLAKLTLLDLQGNMLKDFVIQPNTFKGLKTLLQLNLAQNGLKAMPEQ---IPVSTLQLYLDKNSIKEIPTNYFSSLPKLSFVRLNH-NEISS---------------------------------------------------------------------------------------------------------------------------------------------TGLP------DTIFNVS-SILDLQLSYNQLTSVPL------IHFRLQHLHLDHNQIK------------------KI-NGPQICPLPVSNIYQRP--------------IGENQPQLRY-----------------LRLDGNEIK--------------------------------PPIP-IELM-----------MC----------------------------------------------------------------------FRLLSAIVI------------------------------------------------------------------------------------------------------
>XP032893920-lumican-Amblyraja-radiata
--------MK----------LIQ----LP-I-FA-L--L---------------------------------------------V-S---------------CI-L---------CQ-------------------------------------------------------------------Y-----D--------------------------------YDSFFG---------------------------------------------YY-----------------------------------------------------P-----------------------------------------------------------ANQAGLP---YPVCSVECECPY-TFPTAMYCNDRKLKTIPT-VPAQIKYVYLQNNQLTGIPINAFE--NATDLRWIILDNNQIVNEQVGKKVFSKLKSLQRLYINRNNLT----------------------------------------------------------------------------------------------------------------------------------------------------------------------------------------------------------------------------------EVIPSLPKS------------------------------------------------------------------------LIELKMSSNQISKIG-NGLKGLENLTTLVLEGNKLKD--VG-GALGNLKSLMFVDLSMNKLTKLPDV---LPPVIEMLYVDDNAIDKIPKDYFIKYPTLQYLRMAN-NKITD---------------------------------------------------------------------------------------------------------------------------------------------EGLP------DKVFNVT-SLIELDLAFNELKSIPV------VNENLENLYLQANQIE------------------KF-TLSSFCRITT----------------------SVDFSRIKH-----------------LRLDGNHLT-------------------------------RESLP-IDMS-----------QC----------------------------------------------------------------------LRVAGDISIN-----------------------------------------------------------------------------------------------------
>XP032877056-nephrocan-like-isoform-X1-Amblyraja-radiata
--------ME--------------------V----Y-TV---------------------------------------------------------------PC-------------------------------------------------------------------------------------------------------------------------------------------------------------------------------------------------------------------------------------------------------------------------------------------------AGQ---PSALPQECVCDS---FKSVQCY--RVTSVPKAIPTDTRKLHLGHNNIKQLRASDFG--GLNGIEELAMSSCGM--EATEAYTFSTLTNLRTLELWKNKLR----------------------------------------------------------------------------------------------------------------------------------------------------------------------------------------------------------------------------------RIPSKLPSN------------------------------------------------------------------------VEVLKLGNNRIQVLCEADFEGLVKLKVLDLQNNRISR--IHSSVFSFLPALRFLSLTGNLFFKIPQG---MPPLLSSLKMDKNFIRELQMQDLNYLKHLFELSLSE-NQIFTTN--NA--LSLSN-----------------------------------------------------------------------LSTVDLSKNQLRAIPTGL---PSHLRLLDCSHNLIQKITLQEFSGVC-GLKHLFLEYNNIT--SIDLDAVKNLK-RLQVLNLRNNRLSSLAPEVFA--YFPRLRRLYLDGNPWNCTCDLIKIRD---LLTVKHLEIKSGDCA-----------------------------------SP--------------AYYQGETWLS------------------------------TKILN----------------SC----------------------------------------------------------------------------------------------------GYNIW-----------------HGVKTKVVLE----SYARVEQKHENTNINGPTDYEDYYDYDTY----------------
>XP032888962-nyctalopin-Amblyraja-radiata
MPQ-----M-----------FLT----IL-V-LL----L---------------------------------------------A-PLH-------VS----AS-WA--------C-------------------------------------------------------------------------------------------------------------------------------------------------------------------------------------------------------------------------------------------------------------------------------------------VRLCPPSCTCTQ-ERNCAVLCDRSGLSQVLREFPCEASAINLDKNTIKFLTERAFG--TLPALRSLSLDHNNI--SFITPGAFKGLPNLTELKLAHNEYI-----------------------RYLHTRTFTGLKRLLKLDLSDCNLF----------------------------------------------------------------------------------------------------------------------------------------------------------------------------------NIPDRIFTA---------------------------------------------------------------------VTTLQELAMWQNNFRRIP-GAVRGMESITRVYLERNRIEA--VAYNSLQGLVSLKYLNLQGNKIAVIHDGGFKDSVKLEYLYLNDNLLNNLPEFAFKELRLLKMLNLGG-NSLVNVS--STWFNELVE------------------------------------------------------------------------------------------------------------------------LEVLYLDRNEIT--YIEEGAFENLT-SLISLHLNSNNLTTLSLSVFQ--PVYFIGRLYVFRNPWECDCKLEWLKEW---MESYKL-VRDIPCA-----------------------------------SP--------------ESIAGMDLS-------------------------------------KVFFSKSTRG-----VCLDLADLNVTAYTPT--------------------------------------------TPDYPRSTTENRFSSLISRFLFP--------K-T-SDA-----ENTIKFFRNVSS----------ADVEAANVERC---IN--L--------------------------HVQIVIILF----
>XP032893168-mimecan-isoform-X1-Amblyraja-radiata
--------MN----T-----VYP----IL-F-VI-I--F---------------------------------------------V-Q---------------LA-F---------TA-----------------------------PAN----------------------------KEDDYYVH-----D--------------------MEVDS-----LGPEFLS---------------------------------------------EYGD--------EPQ-------------------EFKQ----AQL------------KEVFISRRDDTDTEVQVSR----VIRSP-------TMA-----PDA-----------------DNSPADLPTC-LLCVCLT----GSVYCDETEIEEIPI-LPKETSYIYARFNSIKKITVKDFA--DFPTLKRIDLSGNQI--TEIEDKAFSQLPELEHLTLSENNLI----------------------------------------------------------------------------------------------------------------------------------------------------------------------------------------------------------------------------------RLPA-LPPK------------------------------------------------------------------------LETLSAQ------------------------YNRIKSNGIKRNAFKNLSNLRNLYLGYNQLDKVPAN---LPQSLHILHLQHNNISSITDNTFCKPMDASYIR------------------------------------------------------------------------------------------------------------------------------------------------------------------------------------------------------------------------------------------------------------------------NQLTE-----------------IRLEENPIN-------------------------------LAEYP--NGY-----------IC----------------------------------------------------------------------LPRLPIGRPYF--------GRPYFGRVH-----------------------------------------------------------------------------------
>XP032893162-osteomodulin-Amblyraja-radiata
--------MA----F-----VTR----LP-I-LI-L--L---------------------------------------------F-G---------V-----NI-L---------CK--------ET---------------------------------------------------------N-----D---------------------D--------------------------------------------------------------------------------------------------------------------P-----------------------------------STPQIR--TPID-------LE-----LYRSF---PRECARECRCIP-SFPLAMYCDNRKLKNIPN-IPAHVRYLFLQFNEIESVPENTFV--NATLLQEINLSRNKLMSSKIAKGVFGKLKHLIILNLAHNKIK----------------------------------------------------------------------------------------------------------------------------------------------------------------------------------------------------------------------------------DVPAPLPNN------------------------------------------------------------------------LERIDFSSNLITKLPADTFRSLINVTILDLGYNRLPDGAVKGNHLGKMKSLLQLNLCSNKLKSMPGD---LPASLLQLSVENNYISSIPANYFRKTPHLISLRMTH-NKLKQ-----------------------------------------------------------------------------------------------------------------------------------------------VP------YGLFNLS-KLMELKLGHNLLTKTFY------VSRNLEHLYLNNNDFT------------------TL-NVTLMCPTTD----------------------ITNPNHLTY-----------------IRLEKNKLR--------------------------------GPLN-TYIY-----------AC----------------------------------------------------------------------FPRLRNLVFGE--------QYTARVVETQE---------------------------------------------------------------------------------
>XP032884394-podocan-isoform-X1-Amblyraja-radiata
--------M------NWS---------PV-L-LW-L--L---------------------------------------------------------------SFS----------CSAISEEN--H---------------------------------------------------------------------------------------------------------------------------------------------------------------AH-------------------ESVKN----HT-------GEKTDL---------------------------------------------------------------EKQ---VDSCPADCVCNL---DGTVDCGGVDLKEFPKNLSQSILHLSLQNNALEVIPLEELS--RLQSLETFNLQNNRLSSKGLPDDAFHNLKNLRYLYLANNKLTVAPKYLPK---TLISADLAANYLTKIYPLTFGQKPNLRSVYLHNNKLTDAGLPDHMFNASDGVGI-----------------------------------------------LIMSSNFL---------------------------------------------------------------------------------------------------------KYVPKNLPKG------------------------------------------------------------------------LFRLHLKNNKLEKIPKGAFENLSNLRELYLHHNYITNEGMDNETFWKLSSLEYLDLSCNNITQIPSG---LPRNIILLHLEKNAIKTIPANWLTQIKNLEYLLLHN-NKIRAKAIHPLAFKGLKKLHTFHLYNNMLERIPSGLPRRVKTLMLLHNQISEISRNDFAYTYFLTELNLSYNKLTSSKIHPEAFRKMRLLESLDFSGNNLNVIPRSL---PKNLHILKLKENEINSITDGALSGMA-KLKELFLSNNKLKLNSVYPGAWKQLS-ALQLLDLSGNQLSYIPTD-----LPESLQYIYLQNNQIS------------------VI-PENAFEST----------------------------PNIKG-----------------IFLRDNSLT-------------------------------TTRVK-GTAF-----------EK----------------------------------------------------------------------LKFLQVLDMG---------------------AYTE---------------STSSKEN---------ITEDDSENGADQ--------VSQNDK-------------------
>XP032898827-prolargin-isoform-X1-Amblyraja-radiata
MLH---RTM-----L-----GYF----LS-I-GL-L--L---------------------------------------------T-A---------------VV-E---------CQRRPFRP----------------------KPP----------------------------------------------------------------------------------------------------------------------------R------------TRPPKAR----------------------------------PKAPKPSK---------------AAFSEPVEPIHL---TTLP-----PPL--------PP-----GPRSV---FSDCPRECVCPP-DHPSALYCDSRNLRVVPL-IPPRIEYLYLQNNFIESLPVLSFR--NATQLKWINLDNNRISSRKVDKDLFTILNKVLFLYMAQNRLD----------------------------------------------------------------------------------------------------------------------------------------------------------------------------------------------------------------------------------EVPANLPPS------------------------------------------------------------------------LEQLRLSRNQISKIPPGTFNQLANLTLLDLHHNNLLDNVLNKNTFKGLKSLMQLNLAHNSLRKMPPT---VPPHIFQLFLDKNSISQIPNNYFKKLHQLTFLRLNF-NQLTD---------------------------------------------------------------------------------------------------------------------------------------------KGIP------NGIFNVS-TLLGLQLSNNKLNSIPI------INPKLEHLYLSYNHIE------------------RI-NGSEVCPRSLTSIALNS-------------HDLEAVPRLRY-----------------IRLDGNALA--------------------------------PPIP-IDFM-----------LC----------------------------------------------------------------------FRLLQAIVI------------------------------------------------------------------------------------------------------
>XP032879278-tsukushin-Amblyraja-radiata
--------MA----C-----SAW----LA-VLAF-L--V---------------------------------------------------------------SC-------------------------------------------------------------------------------------------------------------------------------------------------------------------------------------------------------------------------------------------------------------------------------------------------DRS---LMTCLPECHCEVESFSLKVDCSGVGPHLTVIPIPLDTSYLDLSRNRLKAVSPQMFTGPGYTMLMSLDLSYNEI--TGMSSSTFSKLRYLEALNLSHNSLE----------------------------------------------------------------------------------------------------------------------------------------------------------------------------------------------------------------------------------VLEEGIFTN---------------------------------------------------------------------LP-LGEVDLSSNKLRSINLDTFTSHMKPLSLDLSGNMITA--VARSLDKAIPNIYSLELSGNRLDAVPSR---SNIPLRYLGLAGNAISSIPGDAFTGLQELTRLSLQGLPALSDLSP----------------------------------------------------------------------------------------------------------------------------------------------------SSFRGLQ-NLQVLDLSHNNLRCLDLAVFE--GLSSLQELRLEMSGVA------------------TL-PDAILNHL----------------------------PAIKT-----------------ITIGASLLRC------------------------------GKTTK-EGSFH----RQEQSLHC----------------------------------------------------------------------IDVSGSSNIQYTLKLK-----------------------------------------------------------------------------------------------
>XP035245245-asporin-Anguilla-anguilla
--------MR----E------------IV-L-L--C--L---------------------------------------------L-A---------------LC-Q---------AK-----------------------------PYEPI--------------------------------------------------------------------------NI---------------------------------------------MNFLR--------HH-D------IMQQDA--------GD---------DDDDSNLLFPSKGS-----------------------------------------------------------PPP---EPECPFGCQCFL----RVIQCSDLGLKAVPKNIPKDALMIDLQNNKITEIKENDFK--GIKNLYALFLVNNKI--SKIHPKAFHNINKLQLLYLSYNLLT----------------------------------------------------------------------------------------------------------------------------------------------------------------------------------------------------------------------------------QIPANLPKS------------------------------------------------------------------------VLELRIHDNKINKVQKQAFQGMRSLHVLEMSANPLANSGIEMGAFDGMS-TLYLRIAEAKITAIPKD---LPPSLTELHLDYNKIGKVELEDLYKYKNLLRLGLGY-NQIKS-----------------------------------------------------------------------------------------------------------------------------------------------VE--N---GSLASIP-NIREIHLDNNKLKSVPAGLD---SLKYLQVVYLHANSIS------------------SV-GLHDFCPVER----------------------KVKKSPYVG-----------------ISLFANPLK-------------------------------YWEVQ-PATF-----------RC----------------------------------------------------------------------VSGRRGVQLG-------NFRRRK----------------------------------------------------------------------------------------
>XP035236973-biglycan-a-Anguilla-anguilla
---MLP-HSV----L------------LL-L-LCVR--L---------------------------------------------L-T---------------PC-P---------AL-----------------------------PFEQK--------------------------------------------------------------------------GF---------------------------------------------WDFGM--------DS-DIGE---KMMRDE--------EE----GSAVE----------------------------------------------------------------------ELPPKH---ESTCPFGCQCHL----RVVQCSDLSLTAVPYDIPSDTRLLDLQNNYITELRENDFK--GLSNLYALVLRNNQI--SRVHPRAFAPLQRMQKLYFSHNHLT----------------------------------------------------------------------------------------------------------------------------------------------------------------------------------------------------------------------------------AVPKNLPAS------------------------------------------------------------------------LEELRIHDNHIRKVPEGAFGNLRNMNCIEMGGNPLQNSGFEPGAFKGLK-LSYLRISEAKLTGVPKD---LPESLNELHLDHNQIQAIELEDLSRYRNLYRLGLGF-NHIRN-----------------------------------------------------------------------------------------------------------------------------------------------IE--A---GSLHYLP-YLRELHLDNNRLNNVPAGLP---EMKYLQVVYLHANNIS------------------RI-DINDFCPLGF----------------------GMKRTFYNG-----------------ISLFSNPIN-------------------------------YWEVQ-PATF-----------RC----------------------------------------------------------------------VSDSLAIQFG-------NNRK------------------------------------------------------------------------------------------
>XP035243623-biglycan-b-isoform-X2-Anguilla-anguilla
---MLP-HSS----L------------LL-L-LSIH--L---------------------------------------------T-A---------------PS-L---------AL-----------------------------PFEQR--------------------------------------------------------------------------GF---------------------------------------------WDFGL--------DG-DGG----MMMRDD--------AE----GSAVE----------------------------------------------------------------------ELPPPD---IPSCPFGCQCQL----RVVQCSDLGLTAVPKNIPADTKLLDLQNNLITELRENDFK--GLSNLYALSLVNNKL--SKVHPRAFAPLRHMQKLYISHNQLT----------------------------------------------------------------------------------------------------------------------------------------------------------------------------------------------------------------------------------EIPKNLPPS------------------------------------------------------------------------LMELRIHDNRIKKVATGTFSGMGSMNCIEMGGNPIQNSGFEQGAFKGLK-LNYLRISEAKLTGVPKD---LPDNLHELHLDHNQIQAIEREDLKKYKHLYRLGLGF-NRIRS-----------------------------------------------------------------------------------------------------------------------------------------------VE--N---GSLPYLL-SLRELHLDNNQLSRVPQGLP---DMKYLQVVYLHNNNIG------------------QV-GVNDFCPQGF----------------------GMKKTFYNG-----------------ISLYSNPVN-------------------------------YWEVQ-PATF-----------RC----------------------------------------------------------------------VAHRLAIQFG-------NYRK------------------------------------------------------------------------------------------
>XP035261869-chondroadherin-Anguilla-anguilla
--------MRC---------AGF----LV-TLLL-G--L---------------------------------------------A-T---------------SA-RG--------A-------------------------------------------------------------------------------------------------------------------------------------------------------------------------------------------------------------------------------------------------------------------------------------------PGQCPSPCHCH--GDLQHVICDSVGLKKVPR-VSESTRLLNMQRNSLGGLPAGSFS--DMKGLVSLHLQHCQL--REISGQAFKGLKKLIYLYLSNNEIV----------------------------------------------------------------------------------------------------------------------------------------------------------------------------------------------------------------------------------TIKPGAFED---------------------------------------------------------------------LTELTYLYLDHNRIGDLAKGLFAPMINLFILQLSDNRIRE--LRPGAFAGAKDLRWLHLSGNEMSALQPGSLDEVENLAGLHLDRNRLSAYPAAAMSKLRVVEELVLSR-NPMRTIP--DLAFQSFGR-----------------------------------------------------------------------------------------------------------------------YMEKLRLDNMGLE--KFSDGSFTGVT-ALKSLHMENNKLRSLPRSL----EFSTLQNVTMSGNPWNCNCVLAPLRRW---MDSSRH-RPDAVCA-----------------------------------AP--------------PQQRGKQIRD------------------------------------SSSFN----------SC----------------------------------------------------------------------------------------------------RVKPN---------------R--TRKRARH---------------------------------------------------
>XP035261275-chondroadherin-like-b-Anguilla-anguilla
--------MNLNFPL---WPVLA-------L-LL-L-SV----------------------------------------------------------------------------------------------------------------------------------------------------------------------------------------------------------------------------------------------------------------------------------------------------------------------------------------------------------------A-PAH---PSKCPKFCICDN--IQLTVACTGKNLTEIPPTINEITVKLDLKGNNIQELPTGAFLHDGLTSLKQLLIDHNRV--EEIQPGAFSQLGFLNLLSLTHNQLVYIPNMAFQGLQNIKWLRLTHNSLNNLATEAFAGLLTLTRLSMDHNELQ--FFPTETMTRLPELTRLDLGYNPMTYLGEETVVMAKLTHLFLDHMSLQDFSHMALVQAPRLAHLDLGHNQLRVLQPPLGPEKLARLVLSGNPVYCSCFLRPLREWALRGRVRLLGACAGPPHLSGESLASVHPANLRCQSQEAMPPPTPKPASRVKCPANCDCERETHSSCENRGHTKIPRGFSPETSLLDLRGNHFHYIPGNSFPGVAKVVSLHLQRCKIHEVEGSAFDGMRSLVYLYLSENELSSLSPDAFKGVPQLTYLHLERNKFSQFPKAAFGLLPNLLALHLEHNAIAR--LEQGVLRGAEKLRGLYLTGNGIHAAAPKAFSPAPDLDTLHLGSNQLKEVPTDALGQAPSLAELRLSG-NPIRWVP--GEAFLPFAH-----------------------------------------------------------------------------------------------------------------------SLKHLYLDGMGLE--KMSKDSLAGLGSGLRSLLLEGNQLEEVPD----LGPLTGLEVINLSDNPLLCDCPLLPLRKW---IDKVNL-KVRASCG-----------------------------------HP--------------PELRGRMVKD------------------------------------VHVFK----------SC-----------------------------------------------------------------------PGESPPPTPA--------TKPKPAHLNAKKAKAKPHK----------SQS--QKP------------AAAPKT---------------------KGK-------------
>XP035282507-decorin-Anguilla-anguilla
--------MK----S------------AC-L-VL-L--L---------------------------------------------G-T---------------AC-W---------AL-----------------------------PFRQS--------------------------------------------------------------------------GF---------------------------------------------LDFMV--------ED----------------------EA----GSGL----------P-----------------------------------------EETVEP---------APPMLP-VPE---GPMCPFRCQCHL----RVVQCSDLALKNVPEKIPADTTLLDLQNNKISELRENDFK--TLKGLHALILVNNVI--TTIHPKAFMPLGKLQRLYLSKNLLK----------------------------------------------------------------------------------------------------------------------------------------------------------------------------------------------------------------------------------DMPPNMPKS------------------------------------------------------------------------LQELRIHENEISKIKKSAFEGMTHVIVMELGSNPLTSSGIDSEAFADLKQVSYIRIADTGLTEIPKG---LPSSMSELHLDGNKITKVQAESLKGLKSLAKLGLSH-NEISV-----------------------------------------------------------------------------------------------------------------------------------------------VE--N---GTMAMVP-HLRELHLDNNALTSVPSGLP---DHKYIQVIYLHSNKIA------------------AV-GTEDFCPPGF----------------------NTKKAMYSG-----------------ISLFSNPVP-------------------------------YWEIQ-PITF-----------RC----------------------------------------------------------------------VFDRSAIQLG-------NYRKK-----------------------------------------------------------------------------------------
>XP035257654-decorin-like-Anguilla-anguilla
--------MK----S------------AC-L-FL-L--L---------------------------------------------A-S---------------AC-W---------AL-----------------------------PFRQS--------------------------------------------------------------------------GF---------------------------------------------MDFMM--------ED----------------------EP----GSGLTD-------SPTDPPRP----------------TGPTRPQGPK--PTEP---EERED------------PTDP-SYP---GPVCPFRCQCHL----RVTQCSDLGLKNVPDKIPPDTSLLDLQNNKISEIRENDFK--ALKGLHALILVNNVI--TIIHPKAFMPLGKLQRLYLSKNLLK----------------------------------------------------------------------------------------------------------------------------------------------------------------------------------------------------------------------------------DMPANMPKS------------------------------------------------------------------------LQELRIHENKISKIKKASFQGLVNVIVMELGSNPLKSSGIDDGAFADLKRVSYIRIADTNLTELPKG---LPSSLSELHLDSNKITKVQVDRLKGLKTLAKLGLSF-NEISV-----------------------------------------------------------------------------------------------------------------------------------------------VE--N---GTMATMP-HLRELHLDNNALTSVPAGLP---DHKYIQVVYLHNNKIA------------------AV-GTEDFCPPGF----------------------NTKKAMYSG-----------------ISLFSNPVP-------------------------------YWEVQ-PITF-----------RC----------------------------------------------------------------------VFDRSAIQLG-------NYRK------------------------------------------------------------------------------------------
>XP035244473-Ecm2-Anguilla-anguilla
--------MK---------AGV-----ILTLALL-LH-LG-LGLAQEAERGKRRRGQKRRNRSMRQNV---------RVPVYNVIPGRKGQCLYQGITMFDRAV-WSPKPCLTCLCSEG--RVACDEVTCPRLRCQHTAIPAGECCPACSDPPELSGDFSELNDPSE--QEHIDQ--VHREEEE-RARQQDAERRRKRRQKKLQAKKQKEL-----FEERRREEEALQEKME------KEEEEKR------REEQRRREEEAAARKQRMEE--ELEED--RRRRLEMERRQL------REWEEREDSE-EEIWLRGDVFEMPTSPGEAAPLPA----------------------------------------PR-------------------VE---EPSLPPGCVISDV----TVTCKNAHFTNIPPLSIPQLKALSLEGNDITTVPEGAFN--GLPNLEWINLSKNKLTSSGIHPQVFKGLKFLTRLYMDGNLLE----------------------------------------------------------------------------------------------------------------------------------------------------------------------------------------------------------------------------------FIPSELPPS------------------------------------------------------------------------LQELKINENNLRGINENSMQNLKNLITLELEGNMLSEGNVAPSAFLPLAQLSYLRLGRNHFRTIPQG---LPASLQELHLENNVIEEISETVFNHSRNLNIVVLRH-NRLDETRIAPLAWINHKH-----------------------------------------------------------------------LESIDLSHNKLYHVPSFL---PRSLVHLVLVGNQIERIPGYVFAHMDPGIEYLYLSFNKLDSEGVDPVSFFGSFRSLSELFLDHNQLTTVPLSIR---EMKSLRFLRLNDNNIG------------------SI-AEDAFCDPS-----------------------SEEDSSLMT-----------------LRLENNVID-------------------------------TRKIS-PTAF-----------SC----------------------------------------------------------------------IHSYLSIVLKP--------QKTNXRLYFA------------------FLPQADENKNKPVLPK-QATTSKKTRTK----------------------------------PF
>XP035282072-Ecm2-Anguilla-anguilla
--------ME----K-----FA-----LM-LWIF-L--VPL----------------------------------------HAYVLQPS------------ADV--VA---IEDSWSEG-----KDGTG--------------EPLPSAGDQ--EGGAEQEPRAEGEVE------ERYDADGDNR-----EDDQ----EGKR-HEES---------RRSLDEENKEVM---------QRGRDE---------------------ERELSDD-LEKRGAHRDKKEEEEGDENEER---QEDENGKDQEMVEV----NRNLREYFDISHLNPTPSP-TLHVDQNSPVTAREPVQLTDSSPR-LREETNANSRP-MPKPKK----------------KKPGETPYCPPDCACYG----RVVQCSDKVLDKIPYGIPYNARYVLLMNNQISGIQLDLLR--EYMSLEFLVLSNNLLTDGGI-EGAFEGMRHLKRLYLDRNHLE----------------------------------------------------------------------------------------------------------------------------------------------------------------------------------------------------------------------------------SISTDLPLS------------------------------------------------------------------------LEELRLDGNNVSVMSEVAWARCPSLQVLSLNNNSLGPESVPDGVFTPLTNLRTLSLVHNLLTAVPVH---LPTNVKELYLRGNRIDQVPGDAFTEGSELLVLDLSA-NRLTNKGLTKASLRPLAH-----------------------------------------------------------------------LENLNLEGNLLKNIPQHL---PPTLRTLSLEGNAISSVSKAAFLKLP-HLEHLGLSRNQIT--RVAPGAFWGLP-ALHQLELGHNVLRQVPRR-----LPPSLHSVSLVHNKIH------------------SV-PRDSFCT----GKDS-------------------PLSRLVR-----------------VHLEHNLIH-------------------------------LADLD-TQAF-----------SC----------------------------------------------------------------------LRGYQVIHLY-----------------------------------------------------------------------------------------------------
>XP035243234-Ecm2-Anguilla-anguilla
--------MR----------AA-----L--VYLS-VC-CAVASVADGKPQTR-------NGRGTRDPAAIAADAPAPGPPA-----GTGGRCLVKGIYLFEGAE-WSPKPCSVCRCQRG--VPTCRSTPCANGAPLA---------PQS------------------------------------SAHRKQKAAVGGKNSKRDDGSSRLQL-----VAEISYKKQELGSVSVKKVT-RAQEAEVKKGLQKGKKGQQEKKRLKAKDEDDDDE--D-EDDE-EDDDDGDDDDN-EES---DGKKKESPTTPPPARFPGA------------PFLN----------------------------------------RT-------------------NF---MESLPAGCLLAES----LIACGSVGMAHLPIITDLGVKTLYLADNKIGKLPFRGLS--GLPNLEWLDLSKNKLEDSSLSSAIFRNLTRLRRLNLDGNSLT----------------------------------------------------------------------------------------------------------------------------------------------------------------------------------------------------------------------------------KIPL-LPAS------------------------------------------------------------------------LEELKINDNKIRSLTAHSFKGLFKLLTLELEGNGFHDGNVSPLAFRPLRAVIYLRLDRNKFRGVPSG---LPPSLQELHLSENRVEEVHEGILNKSLQLKALDLSH-NRIREDRIAPRAWIHLPK-----------------------------------------------------------------------LEALDLSHNKLVHVPSFL---PVALRQLTLHHNQIERIPGYVFGHLRPGLESLHLSYNRLADDGIHGVSFLGLYRTLIELLLDHNQLRSIPRGLL---LLRTLQLVRLNNNFIR------------------YI-PLDSICDTR-----------------------VSEDSPLVS-----------------VHLENNLID-------------------------------RRLIP-PTAF-----------SC----------------------------------------------------------------------IRTYHSVLLRP--------QRHE---------------------------EEE----------------------------------------------------------
>XP035237602-Ecm2-Anguilla-anguilla
--------MR----------TV-----LLSLALF-AA-LY-LTDGALQARKA-------KTKSSRNPATVAADATVAGVPV----PGRSGKCVVDGLSHQEGAL-WSPQPCSVCLCERG--AVTCEPLPCSNTARRR-------------------------------------------------------------RDRMSPGRSRRAW---NPFREAEEEEESPSFIEGG----GRENETMA------KEGKFNRDRNELVEDEDEDE--DVDDDK-DDDDEDDDDDD-------DDDDDDEEVEGED--GAGS------------PAAGA-------------------------------------FAPPA---------------EGRGL---TESMPIGCLLSES----VIACRKAGLTHMPILTDPNIRVLYLSKNKIRHVPPESLA--GLPNLEWLDLSENKLTDSSLSPDLFNRLTKLTRLNLDGNSLT----------------------------------------------------------------------------------------------------------------------------------------------------------------------------------------------------------------------------------KIPP-LPPS------------------------------------------------------------------------LEELKMNDNKIVALTPQSFAGQSRLLRLELEDNRLLEGSISPAAFRPLRQLLFLKLDENKLRSVPRG---LPPSLQELRLSENKLEKLQNGALNRTPKLRALDLSH-NHIREDLIGPKVWKPLKK-----------------------------------------------------------------------LEVLDLSHNKLLLAPPLL---PPTLRLLSLHRNQIQRVPANVFGHMKPGLDALSLSHNHLRDDGVTAFSFLGLYRSLTKLYLDSNQLRSLPLGLP---RFKALELLRLDNNLIR------------------SV-PESGLCDSR-----------------------VGEDSPLEV-----------------LHLEHNLID-------------------------------RRLIP-PSAF-----------SC----------------------------------------------------------------------LRSPDSVLLEP--------QAAE---------------------------Q------------------------------------------------------------
>XP035283102-epiphycan-Anguilla-anguilla
-------------------------------------------------------------------------------------------------------------------------------------------------------------------------------------------------------------------------------------------------------------------------------------------------------------------------------------------------------------------------------------------------------MGPDTQKGLPTC-LLCTCMG----GSVYCDDVKLETVPP-LPKETTHFYARFNKITKINKEDFA--HMNKLKRIDLTSNQV--SQIDRDALVKLPALEELLVRENSLA----------------------------------------------------------------------------------------------------------------------------------------------------------------------------------------------------------------------------------QLPP-LPAT------------------------------------------------------------------------MTLLDAS------------------------HNRLGSRSIQREAFKDMTNLLYLYLTDNEIDHIPLP---LPHSLRSLHLQNNNIQIIHEDTFCNSHDPKYIR------------------------------------------------------------------------------------------------------------------------------------------------------------------------------------------------------------------------------------------------------------------------NALED-----------------IRLDGNPVN-------------------------------LSKTP--QAY-----------VC----------------------------------------------------------------------LPRVPIGDLI-----------------------------------------------------------------------------------------------------
>XP035257927-epiphycan-like-Anguilla-anguilla
M-------MK----T-----LVC----LV-L-GL-C--V---------------------------------------------L-R---------------AE-A---------AG-----------------------------LSRHV-----RQV----------------EPDTYDSASY-----D-------VDQENL--T----SE----------GQDFY---------------------------------------------SYIDELP-----DEL-------------------QIEL----DAL----------APLVDSYLASTASL-EEE-------DEQLPPMPFSSSGSSEFSSSAQIAFASGESGDL-----MGPDTQDGLPTC-LLCTCLG----GSVYCDDMKLKSVPP-LPKETTHFYARYNKITKINKSDFA--HMNNLKRIDLTNNQI--SVIDEDALFGLPALEELLVRENSLA----------------------------------------------------------------------------------------------------------------------------------------------------------------------------------------------------------------------------------QLPA-LPAA------------------------------------------------------------------------MNLIDAS------------------------HNRLGSKGIQNEAFKDMQNLMYLYLTDNDITYIPVP---LPDSLRSLHLQNNNIQMMHEDTFCNMKDFNYIR------------------------------------------------------------------------------------------------------------------------------------------------------------------------------------------------------------------------------------------------------------------------NGLED-----------------IRLDGNPIN-------------------------------LSKTP--QAY-----------IC----------------------------------------------------------------------LPRVPIGNLI-----------------------------------------------------------------------------------------------------
>XP035243873-fibromodulin-a-Anguilla-anguilla
MQ----ATMR----------LTA----LL-L-LA-A--W---------------------------------------------A-Q---------------LA-H---------CQ-------------------------------------------------------------------R--------------------------------------QDPFYWLSALRSR-----------------------------------GYAHGS-----------------------------------------------------------------------------------------------------------------LQADTT---GGDCPAECDCPP-TFPVAMYCDSRNIQQVPY-IPSRMKYLYLQHNHISALPDGAFD--NATGLIWIMMHENSLSSDKVGKKVFAKLKDLDRLYLYHNDLS----------------------------------------------------------------------------------------------------------------------------------------------------------------------------------------------------------------------------------RVPAQLPRS------------------------------------------------------------------------LRDLRLNHNRISKVQPNSFDGMAKLSVLLLNDNGIQD--VG-GALKGLQSLTLLDVSNNRLKKVPDL---LPEMLHQLYLESNSIDALPTGFLDKFVKLQYVRIAH-NLLTD---------------------------------------------------------------------------------------------------------------------------------------------GGIP------PNTFNNS-GLVELDLSYNKLERIPP------VSTNLEHLYLQANHIK------------------EF-TLGSLCSVVD----------------------MVHFSHLKV-----------------LRLDGNEIS-------------------------------REDLP-TEAA-----------LC----------------------------------------------------------------------LRLAATIEM------------------------------------------------------------------------------------------------------
>XP035238988-fibromodulin-like-Anguilla-anguilla
--------MR----------LLV----LL-L-LA-G--V---------------------------------------------C-D---------------FG-L---------CR-------------------------------------------------------------------N--------------------------------------RDPFTWLSHLHSR-----------------------------------YRAYGA-----------------------------------------------------------------------------------------------------------------PQADTN---GGDCPLECDCPP-SYPVAMYCNGRGLQHIPY-VPSRMKYVYLQNNEISGIPDDTFE--NSTEIVWLMLQQNQLTSDQIGPNAFTKLTNLQRLYLDNNLLN----------------------------------------------------------------------------------------------------------------------------------------------------------------------------------------------------------------------------------QVPPNLPTS------------------------------------------------------------------------IRVLRLTSNNITVIEEGTFSGMDDLTILQLHDNSIEE--VG-GALKSLPSLTLLDISGNRLRKVPGL---LPERLHQLYLESNSIDVVPADFLHKLSQLQFVRLAN-NQLTD---------------------------------------------------------------------------------------------------------------------------------------------KGIA------SNAFNVS-GLIELDLSYNKLERIPP------VSTKLQNLYLQANQIK------------------EF-SLGSFCTKID----------------------VRNYSNLRV-----------------LRLDGNEIN-------------------------------SGDFP-PEAA-----------RC----------------------------------------------------------------------LRLARYIDV------------------------------------------------------------------------------------------------------
>XP035281085-keratocan-isoform-X2-Anguilla-anguilla
--------MK----L-----FL-----VF-S-TL-L--P---------------------------------------------L------------------V-S---------SQDM------------------------------------------------------------------------------------------------------------------------------------------------------------------------------------------------------------------P---------------------YEHF--------------------------------------LKQ---LQGCPKECRCPP-SFPRVVYCDNRNLKQIPE-IPPYTWYLYLQNNQIEALSEQALR--NATELRWLNLNHNKITDQGMEEGALKALSSLIHLQMEENLLT----------------------------------------------------------------------------------------------------------------------------------------------------------------------------------------------------------------------------------TIPSPLPTS------------------------------------------------------------------------LEQLRLSRNKISKIPPGVFSGMDHLALLDLQGNKLGDEAVTEQNLKGLGGLVQVNLAKNNLKTMPLG---LPASTIQLYLDSNDIDSIPPEYFKDLPKMAFLRLNF-NKLGN---------------------------------------------------------------------------------------------------------------------------------------------GGLP------KNIFNIS-SILDLQLSHNQLTEVPL------FPLSLEHLHLDHNKIK------------------SV-NGTEICPVPIGTIDESV---------------NECRPRLSY-----------------LRLDGNEIK--------------------------------PPIS-RDLM-----------VC----------------------------------------------------------------------FRLLRAIVI------------------------------------------------------------------------------------------------------
>XP035257929-keratocan-like-Anguilla-anguilla
M-------ME----V-----FL-----VL-S-CL-L--L---------------------------------------------V-S---------------SV-S---------SQDL------------------------------------------------------------------------------------------------------------------------------------------------------------------------------------------------------------------P---------------------YEDM--------------------------------------LQQ---LQACPKECRCPP-SFPHAVYCDSKGLKAIPP-VPPHTWYLYMQNNLIEVLSEQALR--NATQLRWVNLNRNKITSEGVDEGAMKAMSSLLHLYMEDNLLT----------------------------------------------------------------------------------------------------------------------------------------------------------------------------------------------------------------------------------DIPSPLPSS------------------------------------------------------------------------LEQLRLSRNKISKIPPGAFSGMDHLSLLDLQGNKLEDDSVTEQSLKGLSGLVQLNLAKNNLKSMPGG---LPVSTIQLFLDNNAIEKIPAEYFKGLPKVAFLRLNY-NKLED---------------------------------------------------------------------------------------------------------------------------------------------GGLP------KDVFNSS-NILDLQLSHNQLTEVPR------FPLSLEHLHLNHNKIK------------------SV-NGSEICPVPLSEFYDYF---------------DEKGPRLQY-----------------LRLDGNEIK--------------------------------PPIP-RELM-----------LC----------------------------------------------------------------------FHLLRSIVI------------------------------------------------------------------------------------------------------
>XP035281031-lumican-Anguilla-anguilla
--------MS----------PLS----IL-L-LS-I--L---------------------------------------------S-G---------------SV-L---------CQ-------------------------------------------------------------------Y-----D--------------------------------YEGY-----------------------------------------------LD-----------------------------------------------------P-----------------------------------------------------------SHLLGPS---GPNCPQNCDCPM-NFPSAMYCDGRRLKSIPG-IPPGVKYLYLQNNQIEDIKAGAFA--NVTDLRWLILDNNRIKSSKVEKGAFEKLASLERLLFSYNDLS----------------------------------------------------------------------------------------------------------------------------------------------------------------------------------------------------------------------------------EPVGPLSKS------------------------------------------------------------------------LVELKMIGNKLSMIPANLMVGLENLTSVHLQENELTTEGLD-GALEGLKSLHYLDISHNKLGKLPAG---VPKSVQMFYADNNKIASIAKDYLQNLPQLQYLRISH-NELAD---------------------------------------------------------------------------------------------------------------------------------------------SGIP------AGAFNVS-SLIELDLSYNKLASIPE------VNENLENLYLQVNEIS------------------KF-DLGSFCKIVG----------------------PVNYSKLRH-----------------LRLDGNHLT-------------------------------RSSVP-FDAS-----------NC----------------------------------------------------------------------LRQAAELTVDA--------------------------------------------------------------------------------------------------TD
>XP035257928-lumican-like-Anguilla-anguilla
--------MS----------PLH----VP-L-LA-L--L---------------------------------------------I-G---------------SV-L---------GQ-------------------------------------------------------------------Y-----D--------------------------------YD------------------------------------------------YYQG----------------------------------------------------P-----------------------------------------------------------AMMLGPS---GPNCPEECECPV-HFSSAMYCNNRHLKAIPM-VPTGIKYLYLQDNDIKEIKAAAFV--NATDLRWLILDNNQITSGAVEKGVFDKLKSLEKLYFNFNNLT----------------------------------------------------------------------------------------------------------------------------------------------------------------------------------------------------------------------------------EPVGPLAKT------------------------------------------------------------------------MNELKIMGNQMSKFPSGILSGLENLTLVDLQGNQLTTEGIA-GAFKGLKSLIYLDVSKNKLGKLPTG---LPGSIEMLYADHNDISSIPKEYMQKLPTLQYLRISH-NKLAD---------------------------------------------------------------------------------------------------------------------------------------------SGIP------AGVFNVS-NLIELDLSYNKLQNIPE------VHENLENLYLQVNQIN------------------KF-DVGSFCKIMG----------------------PVNYSKLRH-----------------LRLDGNNLT-------------------------------RTSMP-DEAA-----------NC----------------------------------------------------------------------LRMATDVILEA--------------------------------------------------------------------------------------------------TD
>XP035243872-lumican-Anguilla-anguilla
--------MDARP--------------V--L-LL-S--V---------------------------------------------F-G---------------LI-W---------AS----------------------------------------------------------------------------------------------------------------------------------------------------------DHDYGG---------------------------------------------------VP----------------------IDRAR--------------GEPSVL-------SLL--GGYQAVE---DEGCPAECDCPI-QWPSALYCDQRGLGSAPASLPAGTQYLFLQNNNISGLQPDAFS--NATQMRWLFLDRNQLLSDRLPDALLANLSRLENLFLNHNRLT----------------------------------------------------------------------------------------------------------------------------------------------------------------------------------------------------------------------------------EVPSGLPGG------------------------------------------------------------------------LKQLRLAHNRIGRIPHGAFRNLPHLSLLLLQGNRLKV--LGKADFTGLSSVILLDLSHNLLEAFPKH---LPPSVQQLYLSHNQLRGLSRDSLWGFQSLRYLRLSH-NQLHS---------------------------------------------------------------------------------------------------------------------------------------------PGLP------PAALNLS-SLVELDLSYNLLTSTPV------VPNTLLYLYLEANLIH------------------EF-NVTSFCRTVG----------------------PLDYSRLRI-----------------LRLDGNKMD-------------------------------SHQLP-PDWV-----------MC----------------------------------------------------------------------LRVLHHLYI------------------------------------------------------------------------------------------------------
>XP035278359-nephrocan-like-Anguilla-anguilla
-------------------------------------------------------------------------------------------------------------------------------------------------------------------------------------------------------------------------------------------------------------------------------------------------------------------------------------------------------------------------------------------------------------------------------------------------------------------------------------------------------MRSLELQKNKLK----------------------------------------------------------------------------------------------------------------------------------------------------------------------------------------------------------------------------------HVPRGLPHS------------------------------------------------------------------------LETLKLGNNRIQGLQESAFEGLKKLRVLDLQNNLITN--LRASAFTLLRSLATLRLTGNGLVRVPHD---LPQALSSLNLDRNQIRSLRSRELGHLRHLAALSVSQ-NKLVSVD--GG--LRLPN-----------------------------------------------------------------------LTVLELSGNHLRTLPTRV---TPKLEKLDCGQNSIQEITYQQLSGMR-QLRHLFLENNSIQ--HFEANALISLK-RLQVLNLRNNKLSSLSLSALE--LLPRLRKVYLDGNPWNCSCEIIRVKR---RLLARRVEIRTELCN-----------------------------------EP--------------IRAPGDDWRA------------------------------LREQD----------------KC----------------------------------------------------------------------------------------------------EEYIR-----------------ETVVENQE---------------KSTVQIEQTDNEEYYDYDS-----------------
>XP035267201-nyctalopin-Anguilla-anguilla
--------M-----------FFL----LI-V-SF-L--L---------------------------------------------I-PP--------AL----AP-WA--------C-------------------------------------------------------------------------------------------------------------------------------------------------------------------------------------------------------------------------------------------------------------------------------------------ARFCPAGCTCTQ-EKSCSVLCDHANLPDIPREFPCEASTINLDKNSLKFLSERAFG--TLPALRSLSLDHNNI--SFITPGAFKGLPNLLELKMAHNEYI-----------------------RYLHTRTFTFLRRLERLDLSDCNLF----------------------------------------------------------------------------------------------------------------------------------------------------------------------------------NMPDRIFLE---------------------------------------------------------------------QIALKELLCFQNNFRRIP-GALRGMENLTHVYLERNKIEA--VAYNSLLGLTSLRYLNLQENRINVIHDQAFQDLRRLENFYLNDNLLADLPKESFKGLSRLKMLNLGG-NLLTNIS--NTWFSDLVE------------------------------------------------------------------------------------------------------------------------LEVLYLDRNQLS--YIKEGAFENLT-SLISLHLNGNNLTALPFSVFQ--PIYFLGHLYLFRNPWECDCSLEWLKEW---MESYKL-VRDIPCA-----------------------------------SP--------------SAVAGLDLS-------------------------------------EVVYNKL-DG-----VCVDLSELNFTTLAPA--------------------------------------------PSEPWRSTTENRFSSLISRLLQQ--------E-LREEV-----GNTTDNLRNGTD------------AELSAGACR---MANP---------------------------SLLLLFSTWLI--
>XP035245248-osteoglycin,-paralog-a-Anguilla-anguilla
--------MI----A-----QRA----LL-F-SF-I--C---------------------------------------------A-S---------------CA-L---------CS-----------------------------TARQ--------------------------FSRDSQHRP-----V--------------------------------------------------------------------------------IANLQDSL------TDE------------------VHTES----KK-------------AKREVALSAGYDASPPADT----DDSDD-------SLA-------------------------TAEGSELPTC-LLCVCLT----GSVYCEEVDMTAVPP-LPKETAYLYARYNKIKKIKAKDFA--DVVTLKRIDLTGNII--SEIEDGAFLKLTLLEELTLAENNLV----------------------------------------------------------------------------------------------------------------------------------------------------------------------------------------------------------------------------------KLPM-LPAK------------------------------------------------------------------------LRSFNAN------------------------HNQLRTSGVKANIFQKLTQLTYLYLANNELEAVPP----LPESLRTVHLQNNNIAAVSDETFCKGNNTYYIR------------------------------------------------------------------------------------------------------------------------------------------------------------------------------------------------------------------------------------------------------------------------PNINE-----------------IRMEGNPVI-------------------------------LGKYP--NSF-----------TC----------------------------------------------------------------------LSSLPIGQYS-----------------------------------------------------------------------------------------------------
>XP035239274-osteoglycin-Anguilla-anguilla
--------M-----E-----LRT----ML-L-SL-L--L---------------------------------------------V-P---------------GV-V---------CY-----------------------------AGKTQ------------------------DWSPLYKHTP-----AS-------------------------------------------------------------------------------QEDASL--------RSG------------------IFKEA----KK-------------PKTRAISILDSDQHLQADE----PESTP-------AAV-------------------------NKDDAELPTC-LMCVCLT----GSVYCEEVDMTAVPP-LPKETAYLYARYNKITKITNKDFA--DITTLKRIDLTGNLI--SEIEDGAFSKLLLLEELTLAENRLV----------------------------------------------------------------------------------------------------------------------------------------------------------------------------------------------------------------------------------KLPM-LPST------------------------------------------------------------------------LTTFNAN------------------------NNQLKTKGVKANAFKKLTKLAYLYLADNELEAVPH----LPESLRVVHLQNNNITSINDMTFCKGNTTRYLR------------------------------------------------------------------------------------------------------------------------------------------------------------------------------------------------------------------------------------------------------------------------TNMNV-----------------IRLDGNPVG-------------------------------LGMYP--NSF-----------IC----------------------------------------------------------------------LRSLPIGRYY-----------------------------------------------------------------------------------------------------
>XP035245243-osteomodulin-Anguilla-anguilla
--------MD----L-----PNC----WL-L-LA-L--L---------------------------------------------V-G---------V-----NV-L---------CQ--------D----------------------------------------------------------Y-----D---------------------D------------------------------------------------------------AYESNY------SENDAE-----------------------------------VLLP-------------------------------------------PPLE------YMD-----IYAPY---PLGCAPECFCPP-SYPYAMYCNNRKLRAIPA-IPRHIRHLYIQSNDIEALAAEPFA--NATSLTDINLSHNSLKSPLVDRKALAKLKSLLHLHLDYNQLE----------------------------------------------------------------------------------------------------------------------------------------------------------------------------------------------------------------------------------EVPPSLPKT------------------------------------------------------------------------LHQLSLGFNKISKLSVDAMQGLAGIAVLDLCNNRLTDAGIKGKVLSGMKSLMQISMCGNRLKSMPSE---LPASLILLSLDNNSISSIPEGYFKKTPNLLSLRMSY-NKLKA-----------------------------------------------------------------------------------------------------------------------------------------------VP------YKVFNLS-SLTELNLGHNQLSRAFY------VPRALQHLYLNDNEFL------------------NL-NVSLMCSSLD----------------------QDNPNLLTY-----------------IRIDNNRLK--------------------------------RAID-YYIY-----------AC----------------------------------------------------------------------FPRIQTIFYGE--------QKAEKKPPPTT--------------------E--NNDGDAE---------------------------------------------------
>XP035244507-opticin-Anguilla-anguilla
--------MA----L-----FLR----LV-S-AL-A--V---------------------------------------------L-S---------------SC-L---------CA-----------------------------PPGVP------------------------DVDTFDLENY-----D-------LNGETDWEN----IDLNN-------YGETY---------------------------------------------DYDD--------LDP-------------------AIEV----GTV----------APPSSETASPQNIP-PPDYEE----EVTLPPRPTQR-TKA-----PVP--DFQGP-GL-----FGPETGLGLPTC-LLCMCVS----TSVYCDDSDIEQIPP-LPKETAHFYARFNKIKHIKAKDFA--NLNKLKRIDLTANRI--SEIDQDAFRSLPGLEDLLLAENQLR----------------------------------------------------------------------------------------------------------------------------------------------------------------------------------------------------------------------------------GLPE-LPVT------------------------------------------------------------------------LRHIDAK------------------------NNQLESAGFHQEVFKDMTQLEFLYLSHNQLDYIPTP---LPESLRVLHLQYNNIQTLHEDTFCNRHDPNYVR------------------------------------------------------------------------------------------------------------------------------------------------------------------------------------------------------------------------------------------------------------------------RPLED-----------------IRLDGNPIV-------------------------------LSHFA--QSY-----------IC----------------------------------------------------------------------LPRLPVGRMR-----------------------------------------------------------------------------------------------------
>XP035271977-podocan-Anguilla-anguilla
--------MARP-GLLQA--LCV----LM-V-GW-A--L----------------------------------------------------------------VH----------CQVGREEEV-E---------------------------------------------------------------------------------------------------------------------------------------------------------------ED----------------------VE----EE--------EERTPSTV------------------------------------------------------------EPE---MTHCPEDCSCKA---EGAVDCAGVDLSEFPGDLSENTRQLSLQNNQIREVTVEQLS--RLHVLETLNLQNNRLTSQGLEDEGFEMLDRLSYLYLANNKLTAAPRLLPS---SLVSADFAANQLTKVYPNTFGQKPRLKSVYLHNNKLTDAGLPENMFNGSDSVEI-----------------------------------------------LIMSSNFL---------------------------------------------------------------------------------------------------------RYVPKNLPSS------------------------------------------------------------------------IYRLHFKNNKLEKIPHQAFSSLSQLRELYLQNNLLSNDGMDNETFSHLSSLEYLDLSNNNLSAVPKG---LPRGLVLLHLEKNSIHSIAADVLTPVRNLEYLLLHN-NKLRSRNIHHMAFQGLKKLHTLHMYNNLLERVPRGLPRRAKTLMLLHNLISEINRNDLALLYTLTELNLSYNKITSPRMHKEAFRKLRLLESLDLSGNSLHVLPVGL---PKSLQVLKVKDNQLNSISDGALGSMS-KLREINLSNNQLKLSSFYQGAWQGLS-SLTVLDLSGNQLSHVPVD-----LPETLEYLYLQSNRIS------------------SV-PASAFEST----------------------------PNIKG-----------------IFLRYNRLS-------------------------------ANAVV-ESAF-----------SH----------------------------------------------------------------------LMNLQVLDVG---------------------PTST---------------RPTHE---------DDLEEETDEEEEEI--------EEDGQ--------------------
>XP035243869-prolargin-Anguilla-anguilla
--------MKAG--F-----GYS----PL-L-VL-L--L---------------------------------------------L-G---------------AV-C---------GQRP--RP----------------------RPG----------------------------------------------------------------------------------------------------------------------------RPPST--------RKPPV---------------------------------------P---------------------QPEPKEP------TDFP-----PPI---------L-----GPPSV---FPDCPRECFCPP-SFPEALYCENRNLRKVPT-IPARTQYLYIQNNYIDEMTAEPFQ--NATELRWINLDNNRI--RKVDRQVFEKIPNLLFLYLGRNNLK----------------------------------------------------------------------------------------------------------------------------------------------------------------------------------------------------------------------------------EVPSDLPNS------------------------------------------------------------------------LEQLRLSRNQISKIPASSFSKMEHLALLDLHHNKLGDGALSKNIFKDLKNLVQLNLAHNSLRKMPSN---APPNIFQLFLDRNNIEDIPKDYFQKFPNLAFVRLNY-NQLTD---------------------------------------------------------------------------------------------------------------------------------------------KGIP------KKVFNVS-SLLDLHLAHNKLNNVPT------FNHKLEHLYLNNNNID------------------SI-NGTELCPFPVMSTLL----------------NEEDLPRLSY-----------------LRLDGNHLS--------------------------------PPIP-MDVI-----------MC----------------------------------------------------------------------FRRLKSIVI------------------------------------------------------------------------------------------------------
>XP035242149-tsukushin-Anguilla-anguilla
--------MV----T-----LLW----MG-VSLL-L--L----------------------------------------------------------A----QV-------------------------------------------------------------------------------------------------------------------------------------------------------------------------------------------------------------------------------------------------------------------------------------------------GGA---LRNCHPGCRCEVESFSLRVDCSGLGEAARPVPIPLDTAHLDLSSNAIRSLSAALLSGPGYTTLVSLDLSYNLI--GAADADAFSRLRYLETLDLSNNALE----------------------------------------------------------------------------------------------------------------------------------------------------------------------------------------------------------------------------------SLRDGCFSG---------------------------------------------------------------------LP-LTEVDLSGNRLAELRLAVFSAQGRPLSVDASGNQLTA--VTRGAGGGAPELQSLTLAGNRLSAVPDA---RGTGLRYLNLDANPVAEFGEGAFAGLGELTHLSLAGLEELRAVRP----------------------------------------------------------------------------------------------------------------------------------------------------GAFRGLP-NLQVLDLSGARLTELDPEVFG--GLGALQELNLSRSGVA------------------SL-PESILSHL----------------------------PSLRS-----------------VTLGADVHC-------------------------------WKTQR-QGQFH----RQDQVLTC----------------------------------------------------------------------NVAAPAAVVL-----------------------------------------------------------------------------------------------------
>XP035275951-Lingo2b-Anguilla-anguilla
---MVDKVM-----L---HTAISCWQPF--LGLA-L--V---------------------------------------------------------------LV------------------------------------------------------------------------------------------------------------------------------------------------------------------------------------------------------------------------------------------------------------------------------------------------FVGS---ALGCPARCECSA-Q-SKSVICHRKRLLAIPEGIPIETRVLDLSKNKLRSVNPDNFS--SFPQLEELDLSDNII--GSVEPGAFNALVNMHSLSLKSNRIK----------------------------------------------------------------------------------------------------------------------------------------------------------------------------------------------------------------------------------LIPLGVFTG---------------------------------------------------------------------LANLTLLDISDNKIVILLDYMFQDLHNLKVLEVGDNDLVY--ISHRAFSGLLGLESLTLERCNLTMVPTEALSHLHNLVTLRLRQLNIAVLHPNSFRKLFRLRHLEIDSWPALDSFP--ADTLQGLN------------------------------------------------------------------------LTTLSVTNTNLSAFPYQAFRHLPYLTHLNLSFSRIAHVQGGMLAELG-RLRELHLVGAGLL--AIEPYAFQGMR-SLRVLNVSHNQLDTLERSAFQ--APEVLEKLLIDGNPLVCDCRLMWLLQRRH---SIQFGEAQPECGTPE-GVRGRPFREFKESLLSYYV--TCTKPRIRQNKTQLLFVDEGQPARLYCSADGTPRPTVTWLTPRQRHITYKNSGRVAVHASGTLEIKVSEVHDSGVY-----------VC---VASNAAGNDSLSASLAVKSLGSDRSLYANRTSQYYTEPNSTATNGTNLFMTFGLDLKTILVSTAMGCFTFLGVVLFCFLLLFVW--SRG--------KGKHKSN------IDIEYVPR--KSAGTGAEGA-EQAGPRRVNMK----------------------------------MI
>XP035252519-Lingo1a-Anguilla-anguilla
--------M-----VAGESYLVACWQPI--LILM-L--G---------------------------------------------------------------TV------------------------------------------------------------------------------------------------------------------------------------------------------------------------------------------------------------------------------------------------------------------------------------------------LSGS---ATGCPSRCECNA-Q-ERSVVCHRKKLMAVPEGIPSETRLLDLSKNRIKTINPDEFT--NYPHLEDLELNENTI--SAIEPGAFNNLYGLRTLGLRSNKLK----------------------------------------------------------------------------------------------------------------------------------------------------------------------------------------------------------------------------------LIQLGVFTG---------------------------------------------------------------------LSNLTQLDISENKIVILLDYMFQDLYNLRALEVGDNDLVF--ISHRAFHGLSSLEQLTLEKCNLTSVPTEAFTHLHSLISLRLRHLNINIIRDYSFKRLYRLKVLEIANWPYLDTMT--SNCLYGLN------------------------------------------------------------------------LTSLTITNGNLTSIPYIALRHLVYLRFLNLSFNPIQTIEGNKLHDLL-RLQEFHLVGGRLT--TIEPYSFRGLN-YLKILNVSGNSLSTLEESAFH--SVGNLETLALYDNPLACDCRLLWVFRRRW---RLNFNRQQPTCASPE-FVQGKEFKDFPDVLQPNYF--TCRKSRIRDRKAQQKFVDEGTTVHFVCQADGDPAPVIMWLSPRKQFITTKTIGRLTVFPDGTLEVRYAQIQDNGTY-----------AC---IASNAGGNDTALAHLHVHSYSPDWPHQPNKTFAFISNQNDNVANGTRATVPFPFDIKTLIIATTMGFISFLGVVLFCLVLLFLW--SRG--------KGNTKHN------IEIEYVPR--KSDAGMSS-S-GADAPRKFNMK----------------------------------MI
>XP035272318-Lingo3a-Anguilla-anguilla
--------M---------AGSPGLWWPA--LLQL-L--M---------------------------------------------------------------TA------------------------------------------------------------------------------------------------------------------------------------------------------------------------------------------------------------------------------------------------------------------------------------------------ATSL---CQGCPQRCDCAP-Q-LRSVACQRKRLTAIPEGIPMETRALDLSHNRLRWVEHGDLA--PYPRLEEVDLSENVI--SVLEPNAFASLLGLRVLRLRGNQLK----------------------------------------------------------------------------------------------------------------------------------------------------------------------------------------------------------------------------------LVPMGAFAR---------------------------------------------------------------------LGNLTTLDLSENRIVILLDFTFQDLQSLRHLEVGDNDLVY--ISNKAFVGLLGLEELTIERCNLTSISGQSLSYLRNLVTLRLRHLNVAALEDQNFRKLGSLRGLEIDNWPYLEYIS--PLSFQGLN------------------------------------------------------------------------LNWLSITNTNITSVPSASFRNLAHLTSLNLSYNPISSLEAWAFRDLV-RLKELHLASTGLA--SVAGHALGGLR-QIRTLNLSGNELSTLEEASFH--SVNSLETLRVDGNPLSCDCRLLWILQRRK---TLNFDGRAPVCAGPA-EVRGRTLSTFSDSALFDFF--TCQKPRIRNRRLQQVTVREGQPVSFACRAEGEPAPAIFWISPQRWRITAKSGGRVTVLPGGTLEIRYAQVTDSGTY-----------IC---IASNAGGNDTYFATLTVRGLPPDAALVANRT-YYAGDLNDTNLNDTRVFLKFTLDLKTILVSTAMGCITFLGVVLFCFLLLFVW--SRG--------RGQHKNN------FSVEYSFR--KVDGPSAS-G-GQGGARKFNMK----------------------------------MI
>XP035284586-Lingo1L-Anguilla-anguilla
--------M-----F---VESVVRWSAL--LLWV-G--V-----------------------------------------------------------------------------------------------------------------------------------------------------------------------------------------------------------------------------------------------------------------------------------------------------------------------------------------------------------------ATGG--SPWPCPPRCSCHQ-E-RLEANCSSQHLSSVPEGFPRDTRLLDLSRNRLKTLARRGFL--GLSQLRQLDLSANVL--SMIEVEAFQGLPGLQTLLLGGNRLK----------------------------------------------------------------------------------------------------------------------------------------------------------------------------------------------------------------------------------ILPVGAFSG---------------------------------------------------------------------LPGLRLLDLSRNEILVFLDHTFRELGGLRRLEAGENDLVF--VSPRAFSGLAGLAELELDRCNLTSVPTEALSQLQGLWRLRFRRLSLGALPNDSFRGLGRLRELSLSQCPRLSALA--PNSLLGLN------------------------------------------------------------------------LTSLTVARCNLTSVPYAAVRHLVYLRHLDLSHNPIAVVRAHLLGDLL-RLQELHLVGAGLL--RVEPGAFRGLA-RFRLLNVSANRLSTLEEAAFH--AVGSLETLRLDGNPLACDCRLLWVVRRRL---RLDFDGRPPACHTPV-RAQGRGFRGLSEAELPGLF--TCRPARILNRKPQEARVEEGHTALFSCRADGDPAPAISWLTPQLAPLSP--TGRVRVLPDGSLEVRYAQVQDSGTY-----------LC---VAANAAGNQSFSVGLHVRGFSSSSSSSRNRSSAFFSE-NPAPANGSAQGGPFPFDGKTLVIAVTMGSLSFLSSVVICFVFMFFW--SRS--------KGQLKHT------ATIDFVPR--PAGGASRQGG-DRFETGRFTMK----------------------------------LI
>XP035263126-Lingo4b-Anguilla-anguilla
--------M-----F---LEAV-QWSIL--ILWV-----------------------------------------------------------------------------------------------------------------------------------------------------------------------------------------------------------------------------------------------------------------------------------------------------------------------------------------------------------------------AGA--LSRPCPQQCECHQ-G-TKEVNCSRRQLTSVPESVSSDSRRLDLAHNHLKTLSRRQFS--GLAQLQELDLSNNII--SMIEVEAFQGLQSLQILRIKSNRLK----------------------------------------------------------------------------------------------------------------------------------------------------------------------------------------------------------------------------------IIPVGVFSG---------------------------------------------------------------------LSSLRTLDISKNEILVFLDYTFRELISLQQLEAGENDLVF--ISQRAFMGLQNLQELNLDSCNLTSIPIEALSQLQNLTRMHLRRLSISILPSASFHRLSHLRDLRISQWASLDTLT--SKSLTGLN------------------------------------------------------------------------LTSLSINKCNLSTVPYASIQHLVFLRYLDLSYNPITVVRGNLLADLI-HLQEFHLAGGRLV--RIEPEAFKGLA-YLRLLNVSSNQLPTLEEGALH--SVGNLETLRLDNNPLSCDCRLLWVVQRRL---QLDFDGYQPYCSAPA-VVRGRAFWDFTEVELPDLF--TCRQAQILDHKPQDVRVEEGSRALFHCMANGDPPPSITWMTSQHVVLLN--TGRIRVSTNGTLEIRYAQVQDSGSY-----------LC---TASNIAGNDSFSVSLQVSAVP----NSRNRTAPYFSEVTPTATNSSAPADPFPFDAKTLIIAMTMGFLSFLSSVIICFVFMFVW--SQS--------QGQIKHT------ATINFVPR--ASKSGGGG---DGNDSGRFTMK----------------------------------LI
>XP007250071-Ecm2L-Astyanax-mexicanus
--------MR---------AAW-----LLCVCVS-AC-LGVLSEEVDDLNAL-DN----NGTESDSPASEFLDTPA-----------------------LETAL------------------------------------------------ADSRGNGAD------------------------WSQRTDT--------QTSLGRTEAVWVELNALQELREEKKRLLDL-------GEEQAKRK-------------------K-GDDDE--D-EEEE-DEEEEEEEEEE-EEE---EEGQEEEEEENEENEAANN------------STAS----------------------------------------RD-------------------SF---TDLLPEECQLGGG----RIFCKDIGMSHLPIITDLSITILELSGNNLTKLPPRGLS--GLPNLEEIDLSRNLLDDSSIGPYFFKNLTKLKKLTLDGNGLV----------------------------------------------------------------------------------------------------------------------------------------------------------------------------------------------------------------------------------TIPR-LPLS------------------------------------------------------------------------LEELRINDNKINQLLSQSFKGLSNLHVLELTGNILYEGSVEVLAFKPLKGLKHLKLDNNRFSSIPVG---LPRFLEELRMSHNQIVEVQEHVLNKLVSLRVLDLSH-NLLKENSIYPDAWINLPK-----------------------------------------------------------------------LEALDLSYNQMAVVPPHL---PRVLRQLSLQHNHIQDIPPFSLSHLRPGLQSLRLSHNQLLEERMLGKAFRGAYKTLVELLLDNNWLESVPQNIR---HFKNLQLLRLDHNRIT------------------SV-PVKSVCKVR-----------------------ATEPSPLVA-----------------LHLENNHIN-------------------------------VKKIP-RKAL-----------LC----------------------------------------------------------------------IKDHHRVILEP--------QTNN---------------------------ENQ----------------------------------------------------------
>XP010819879-Ecm2-Bos-taurus
--------MK---------RVL-----LP--ILA-L---WVGCCPGGA--------LAKQVLGPRGPGVQPTPTGLP--PL------------------------------------------------------------PSASGPPD----SKEGAPGAPTAPWK--LLARPG------------------------RNHGAGTVQVHP---HAGRQVGGQEAKKRGPKTQRSP----------------------------RGEGG------RNTS------KTTGRG-QKG---SRQGQSLG-----PIGPGTVQW---------------------------------------------------------------------------I---MPSLPASCLLAQA----AIACSNVKMKHVPALSDPGLTTLYLAENEIAKIPAHTFL--GLPNLEWLDLSKNKLDVFGLHPHAFKNLTRLKRLNLDGNLLS----------------------------------------------------------------------------------------------------------------------------------------------------------------------------------------------------------------------------------TVPA-LPAS------------------------------------------------------------------------LQELKLNDNLLQGLEHSSFQGLSQLLTLEVEGNRLHDGNISPLAFQPLRSLLYLRLDRNQLRTIPPG---LPASLQELHLGTNIIEEVREGTLNHSRSLSVLVLSN-NRLQEDRLAPRAWIDLPK-----------------------------------------------------------------------LEALDLSYNQLVHVPSFL---PRGLRHLTLHHNRIERIPGYVFAHMKPGLETLHLAHNSLREDGIHGVSFLGLQASLAELLLDHNQLQAVPRGLL---GLRALQVLRLSHNKIR------------------HV-PLNSICDTR-----------------------VAQDSNLIS-----------------THLENNLID-------------------------------RRRIP-PTAF-----------SC----------------------------------------------------------------------IRAYHSVVLEP--------QQGE---------------------------GESA---------------------------------------------------------
>KAI8506597-Lrrc15-Branchiostoma-belcheri
--------MS----V------------VLCLPLL-LS-V---------------------------------------------------------------AI------------------------------------------PVQ------------------------------------------------------------------------------------------------------------------------------------------------------------------------------------P------------------------------------------APSRMQ-----VGV-------VTA---VFTCPERCYCDS---KGWVFCSRRGLTDVPANIPSDTTDIFLSYNNIQSLSHADFS--NLTSLRSLFLSNNNI--SSLPAGVFSHLTRLFELYLSNNHIA----------------------------------------------------------------------------------------------------------------------------------------------------------------------------------------------------------------------------------DLPDGVFSH---------------------------------------------------------------------LTSLEHLDLSNNNISSLPAGIFSHLTRLLTLYLSNNHIAD--LPAGVFSHLTRLFVLDLSDNHIADLPDGVFSILTSLQYLDLSNNKISSLPAGVFSHLTRLVDLHLSN-NHIADLP--DGVFSNLTS-----------------------------------------------------------------------LESLSLSNNNISSLPAGVFSHLTRLWRLELSNNHIADLPDGVFSHLT-RLERLYLYNNHIA--NLPDGVFSNLT-NLEYLDLDNNNMSSLPTGVFSIKHLSTQTTLYITGNPWRCDCSLQDIMTSVR-----SI-RVSPTCSSPP-HMEDDALT----DLASGRIYNECATTDLSSFDPTRTEATDGSDIQFSYELVGNPATCGSWDRPTCQRTCC-----------NTTRIKNGQIRDGSSFASCRDKNREIPTC---------------------------------------------------------ESRTSTEAIIGGTSAGIAALLIVAAVVFTV-FRRYPTSKLAR-SPRRR--------EMVPLVPAATLTRDDRTEDVVKGSDVRTATLASVRTS-----IINMSDGEPN--------------MI
>XP019616009-Lingo4B-Branchiostoma-belcheri
--------MK----V------------IL-VSLL-L--LHF-------------------------------------------------------------AV-W-----------------------------------------------------------------------------------------------------------------------------------------------------------------------------------------------------------------------------------------------------------------------------------------------NFA---NSSCPSPCTCST---INEVDCGNKNLQEIPEPLPTESERLYLQRNKLTELANDQFV--TVARLEALDLSYNAI--SDIKPGAFNGLTNLKFLLLPGNQLD----------------------------------------------------------------------------------------------------------------------------------------------------------------------------------------------------------------------------------AAPRKALKG---------------------------------------------------------------------LSNLQRLYLYDNKIQMVLDASFRN-DKLEQLLLSNNEIDY--ISPDAFDGMNSLQILHLYYNKLENVPWRSLRGLTSLVELNLHSNVILAVPANSFSDLRELQNLYLNS-NKIVYIS--PLAFAGLEN-----------------------------------------------------------------------LKILGLDSNQLESVPCQA---IQRLQQLDLSRNPIHVIETNTFLNLT-KLKHLILNHMKLE--TVQEGAFSGLG-LLEILEMRDNRLQTLPVNLFS--ALTSLQIIELWENRWRCDCNLRWLKEWSE-----NM-AFRVKCNTPE-ELSDKYFA----ELAPDDF--ICVRPWMYT-QSFNITVDEWTNAVLPCNASGFPPPTGTWITSNNVRYRQVNPGRVFVGKDNGLNITVARKFDSGSY-----------TC---NASNPVGSVNVTINLKVNEREEVTSTTDTTTRREETKPLGERVRTTTPATPTMIDLKTTLALIGSNVATMLGTFMIFCLLLLCV--RRRKIRKLTK-ENDHAYNLDKLINRELDHIPN-CREDGGCTISN---PSTENGEGEGES-------------------------------WL
>XP035682036-carboxypeptidaseN-Branchiostoma-floridae
MFA-----MRARFSIGSDANMATVR--LI-LAFL-L--M----------------------------------------------------------------------------TS-------------------------------------------------------------------------------------------------------------------------------------------------------------------------------------------------------------------FP---------------------------------------------------------------FCN---AQTCPTPCQCTN----TYVFCTENQLTDVPTGIPSDTVRLFLENNEIQTLSPTSFL--NLGLLEWLTLTNNPI--DTILPNTFLKLENLTNLYLTENNLT----------------------------------------------------------------------------------------------------------------------------------------------------------------------------------------------------------------------------------AVTGNMFRG---------------------------------------------------------------------MVKLTQLHLYRNQIGSLQQGSFAGLRSLTKLYLQDNLIST--ITSNAFVGLTSLTELRLEDNLLRTIPAA-LRELSALQELYLNGNQVLRITENAFPGLTSLTILTLYG-NDLETID--TNGFSGLSG-----------------------------------------------------------------------LQNLELQNNEIVALGDFSLNGMTSLQTLNLAANNITSVGQYAFSSLA-AVEEINLSNNTIT--EMPYNVLKQLL-QLNTLRLRFNSLKMLPIEGFE--VLGDIPNLEMTNNPWECDCSMQAASLWLRLNTASTI-KNQIVCAAPE-NLRGRVLD----DVVLERL--LCTEPSVQF-YGDDILPGSGGILSLQCTAEGFPVPEITVTTARGENVTVESSSDVTLRSDGAVV--VFNVSDAGSY-----------VC---MASNAAGFAFATWTVA--------PNVTNDTTSVTCDA-----------------VLTVTEFTLIVIASFLSALLIAALVFCFC--NKP--------RDRSR--------STVNSRPRLSSKEAANSSDT---GSIDHPSMRGSQIINYHTHHSDYFD----LDSPIAVPLVGSTMHV
>XP035688375-ChadL-Branchiostoma-floridae
--------MR----L------------LL-VRLL-L--L---------------------------------------------VSALV-------------GVK----------AA-----------------------------P--------------------------------------------------------------------------------------------------------------------------------------------------------------------------------------P---------------------------------------------------------------------PDGCPAPCECRG----SSVYCMWAGLTSVPAGIPPGTTILRLNNNQISNLPPNAFA--NLPNLRGLDLSRNKL--TNVSAEVFKSLTNLEWLYLSNNEIQ----------------------------------------------------------------------------------------------------------------------------------------------------------------------------------------------------------------------------------YIAPNAFLQ---------------------------------------------------------------------QRHLKDLFLQANNLMEIPSGALQSLGSLTLLDLSENGIKN--LTNAAFTGLVRLQTLYLSANCFSHIENGAFSSVANLEKLYINKGCLMSVPIKAFQNLKNLLTLELGV-NDIRVLA--EESFFGMGR-----------------------------------------------------------------------LKRLRLSNNKIAQMSAAAFGGLKELRYLDLKANRLTELLDGTFRATP-SLEELYLCMNNIT--EVKGTAFQNVP-GLQMLKLDDNAIQTFPAATVA--SLSNLQSLDLSGNPLKCDCFLRPLRKWLDASAELAM-REQTTCTTPV-EFLGARVD----VIPPENFPKAASTPTTRQSTPRDVNFSHSADSSTEENLSGMQAEEIELGQREEMKVQM----EMKGVLGSVLE-KLSALE-DTVA-----------AC----------------------------------------------------------------------AQPSRTVVLKG--------LRVEFDEVAE----------------------------------------------------------------------------------
>XP035680846-Lrrc70L-Branchiostoma-floridae
--------MK----L------------IL-LTLL-A--L--------------------------------------------------------------------------------------------------------------------------------------------------------------------------------------------------------------------------------------------------------------------------------------------------P-----------------------------------------------------------WKLADAQ---SNACPKGCWCTG----RTVYCNHQHLTAIPTNIPDNTTQLNLHANNLSVVPHDAFE--QHDQLSLVYLHSNNI--VAIEDGAFSGLTNLMYLYLSENKLT----------------------------------------------------------------------------------------------------------------------------------------------------------------------------------------------------------------------------------QLTAGTFGG---------------------------------------------------------------------LNNLVYLFLDNNFIGNMEGGTFSILTNLVFLHLRYNNLTA--LHNDTFKGPSRLNSLYLSGNCISSIAPGAFTGLQALRYLYLDNNCLTELPKASFEILSGLYRLELSS-NPILTLP--DESFKNMNL-----------------------------------------------------------------------LKYLLMEDMALSKIENKAFVGLNDLKYVFLQNNNLVTLDPEVFRPLK-RVQELELNNNQLE--DLPPEGLAMMR-DLTVLDVFNNSLQTLDSSVFP--SLRYLHTLNLDKNPWNCTCQLRHFRQFLE---NTYV-RAYLECASPA-DLADRELK----TVTDDELSTNPQTPRVTQMKPPPKKRTTGHSDCFMANISSRSIT-LQWVSPNPDRFHIKPFGRSLDVKPDVSQFVMTTLK-DTMYIFCVEVS----QCSQPAATRGGG-----------------------------------------------DLAPILIGVAVAMVVFTGCTVIGIFWI---QFRRRKFEDTVS-HGSYNVTCDPV--CDPADTPR-------------PSCSSVRDSMVESEIGTSPTDSDDDEE----KKMPYFLPRTSSAPFV
>XP035667707-podocan-like-Branchiostoma-floridae
MWG-----MKAPQ-------LSW----VLCLHVC-L--M------------------------------------------------------------YSNSI-YVPNRDLT--CS--P-----DHL-------NRIESILNICAPHLHNI------------------------------QHY-----K-----------------------------------------------------------------------------------------------------------------------------------------VPTTQSPGASADDME---------AEEER----------------PTYR------LDL---RENATDL---AANCPKKCQCNP-----HVDCRNLGLTAIPEDVPHYATNFYLEDNTITRIPDDSVL-KQLNKLKVLHLHNNFLTGDRIDKSAFSSLTSLEYLHLNGNYLTRVDLRLPE---MLKYLYLSNNFLSFIKESAFKGAPELERLYLEENLLSDDSISEEAFNGLYKLRH-----------------------------------------------LIMSGNKL---------------------------------------------------------------------------------------------------------RGVPKILPGS------------------------------------------------------------------------LEVLQLDGNQIGSVHLDSLANMNNLVKLSLANNQITDAGLPEFLFKDLHSLQRLHLSNNSLEKVPDL---LPRRIKFLYLDGNRIRKLEADQFTRMRHLIWLHLQD-NKLRATNIDPSAFRGLRRITLLNLSKNQLYMVPRGLPASLKNIYFSNNKIVNLPAHTFTDMQGLMGLYLDHNDLDNTGIVDGSLYGLNKLLTLDLSFNYMTHFPTGL---PRSTNYLYFQKNYIKEISKRAVTAVP-NLRWLYLQNNRLTDGSLEGGIFTYLP-DLMKLDLSGNYLGQVPTD-----LPRKLEYLYLNDNDIK------------------VI-SEDAFKKT----------------------------PFIRE-----------------LELSDNPLS-------------------------------KFDIA-TGAL-----------TP----------------------------------------------------------------------LKFLRRLYIAD-------------------DENSE-------N-------E-----------------------------------IDYYDY-------------------
>XP035667707-PodnL-Branchiostoma-floridae
MWG-----MKAPQ-------LSW----VLCLHVC-L--M------------------------------------------------------------YSNSI-YVPNRDLT--CS--P-----DHL-------NRIESILNICAPHLHNI------------------------------QHY-----K-----------------------------------------------------------------------------------------------------------------------------------------VPTTQSPGASADDME---------AEEER----------------PTYR------LDL---RENATDL---AANCPKKCQCNP-----HVDCRNLGLTAIPEDVPHYATNFYLEDNTITRIPDDSVL-KQLNKLKVLHLHNNFLTGDRIDKSAFSSLTSLEYLHLNGNYLTRVDLRLPE---MLKYLYLSNNFLSFIKESAFKGAPELERLYLEENLLSDDSISEEAFNGLYKLRH-----------------------------------------------LIMSGNKL---------------------------------------------------------------------------------------------------------RGVPKILPGS------------------------------------------------------------------------LEVLQLDGNQIGSVHLDSLANMNNLVKLSLANNQITDAGLPEFLFKDLHSLQRLHLSNNSLEKVPDL---LPRRIKFLYLDGNRIRKLEADQFTRMRHLIWLHLQD-NKLRATNIDPSAFRGLRRITLLNLSKNQLYMVPRGLPASLKNIYFSNNKIVNLPAHTFTDMQGLMGLYLDHNDLDNTGIVDGSLYGLNKLLTLDLSFNYMTHFPTGL---PRSTNYLYFQKNYIKEISKRAVTAVP-NLRWLYLQNNRLTDGSLEGGIFTYLP-DLMKLDLSGNYLGQVPTD-----LPRKLEYLYLNDNDIK------------------VI-SEDAFKKT----------------------------PFIRE-----------------LELSDNPLS-------------------------------KFDIA-TGAL-----------TP----------------------------------------------------------------------LKFLRRLYIAD-------------------DENSE-------N-------E-----------------------------------IDYYDY-------------------
>XP035675845-uncharacterized-Branchiostoma-floridae
---MALLWLA----S------------LL-L-LTVE--L--DTIPDNIPRNTTE------------------------------L-F---------------LC-G---------NKTSSLRELMDRLEILNLENNDLQRL-----PYLRRL----VRGNP--SEPPAA------LEGAPAIEYL-----DARNKT--LDRGVFTNL----PHLASTMLQTIDKNAFLTLGRLKTLAWKCDERTRRS-----------------TSHDCDQDVDFKV--------KTKSQ--EDEKMLKDLWLRKKVDLDENEGGGSSVK---------PDSNVVSPSGGCP-SLSGLESTLLSAIPPV--VLNSYIPE--KMPSLSTDPSTFAGLMPEKSRPPPPYPTLDGCPSQCECYE----LTVNCANLGLTEIPADIPAATERLYLNNNQISNVQPNGFV--GLAALEFLHLENNKITDSTIHDMAFAPLCSLRRLYLTGNRLTQIPLVLPAS---------------------------LEYLFVEENNIT--GVPSERLQQFQE-----------------------------------------------------------------AVPSLTWLSLHQNPYECTGSMCAFRRWLSTIPFREKVVCMEPSSRQGLLVENISEEEM-CSDQAPFTRPRPFPEADGACPDACRCEYE-YVDCSYAQLNEVPRNLPST------------------------------------------------------------------------TEHLYLNHNNIKSIPSRIFSNLKRLTVLEMQNNLVTNDGIEQGAFNGLRKLEYLYLSGNSLSSVPVD---LPPTLKSLYLDNNYISTIPPTALSQTGNLERLYLEN-NALTDD---------------------------------------------------------------------------------------------------------------------------------------------GIT--P---GSLEGVS-NLKYLILSQNRLRSVPSELPKFYELQDLERLYLNNNSLT------------------ND-GIADEAFEGMI---------------------SLERLYLSNAVPYNLPADQAQKLYLELDLSNNLLR-------------------------------TSGLH-PTAFTFLPQLEDNLLTA----------------------------------------------------------------------IKRGAFTQLT-------NLKW---------NNRITDDKIESGEMSANYLTELYLKDNDIGRIPGSNPKLRLLQLANNLLTDGGIDLADLQHLR-----TLDLAPLGLSETL
>XP035678448-Lingo1-Branchiostoma-floridae
ML------MK----M---ATLYSTT--L--VVLVSL--L------------------------------------------------------------------------------------------------------------------------------------------------------------------------------------------------------------------------------------------------------------------------------------------------------------------------------------------------------------------MTA---GASCPEGCRCIS----GGVYCTEGNMRPLPKSFPISTESLYLFRYNLSSILKDQFT--NLPLLESLNLRGNHI--SNLAPQAYAGLPILQELILSDNELV----------------------------------------------------------------------------------------------------------------------------------------------------------------------------------------------------------------------------------VIPRKSLVG---------------------------------------------------------------------LRNLERLLLSNNSIIALNGQAFRDLSSLRVLKLDRNEIVF--IFGSAMKGLDSLEILDLSSNQLEIVPAECLQSLGQLRELNLQNNKILALNDDGFSGLGKLDRLYLDS-NRIGYVS--SKAFRNLDSLRELTLKNNLITVVPGGLAKTIEILRLAGNPLNMSDLSSLRAAPTILELDLA----NIGRLSKRALLPLENLTNLNISNCSLARVPI---RHLGTMHVLDLSWNNITTLPPEAFSTMT-DLTHLRLSNINLS--SIEPNAFAGLS-SLQHLSLENNQLKTLPRNLFM--PLRSLELLDLYNNPWSCDCRLHWLIRWAQ-----ST-VLYMKCSTPA-NFKRTELS----EVPIKNL--SCIPPRIVS-SSKDLYLSEGDPAFFNCDVSGFPIPDVEWLGPGGKPIKQTGDGRRFPSKEGTLE--IFNVSDAGQY-----------VC---WAGNGGGNATRSFNLTVTVSTPHSSTISNTASTSSG--TMRGTTSTAEGQGFGINRVSMAILIGTNAAAFLAGMLLVTLIVLIYDYQRPLPEQPSEKSNRRSNTFPDFQHKSVSFSTKLSSTKDSSHRNNQPAQASTRDQLNQTYHPPEPVPNDNSEDYSMDKGKPPAL-------VV
>XP035662551-Lingo2-Branchiostoma-floridae
--------MK-----------------VL-LLIV-C--I---------------------------------------------------------------------------------------------------------------------------------------------------------------------------------------------------------------------------------------------------------------------------------------------------------------------------------------------------------------FWDTAT---VVGCPERCICDS-S-EKSVSCKRTNFNSIPGGIPHNTKHLNLQTNRLKGIPAKTFF--DFPQLETLNLNDNKI--QMLASGAFLGLPRLQELKLSGNNLQ----------------------------------------------------------------------------------------------------------------------------------------------------------------------------------------------------------------------------------LVLRGAFRG---------------------------------------------------------------------LQNVTRLDLDRNKLVVLLDHSFSGMNNLGYLDLGENQIIF--IGDKAFKGLSKLKNLYLMRCRFTKMSYMALRYVPSLEFLRMQSFPIDVLPENAFPSLPYLKSLDLGLWRSLRAIH--PQAFNGLN------------------------------------------------------------------------ITVLNLNNGNLTNIPTRALQKLPRLKELHLSRNDIKVIRANDFVGLG-KLEMLVLTHMQLE--VIQEFAFSSLN-NLRRLDLSNNNLKTLRRTSFS--LKKLPEKMILDNNLWNCNCDLKWILSSY------DVGDVSIKCDSPS-SWRGVDILRFIRTATPKNYLMTCTEPKLVM-QRRAISVTAGQDVPLRCPAKGKPSPTVNWVIPKGVTVTVGRPYKTSLNNKGTLL--IQRISDAGRY-----------KC---LAYNGGGNATDSIEVTVIGQLPGKAGLAGPT-----------------------DHLTLLLATLMGSLTFLGVVIFCCSIIFLW--SRGY-------QGKQAFM------MELAFVPR-GSDEGGKAKSGG--PLATNVNFKRAR---------------------------------
>XP035662094-Lingo3-Branchiostoma-floridae
--------M---------ASLLQ----IL-LAVVSV--L---------------------------------------------------------------VIK----------CE-----------------------------------------------------------------------------------------------------------------------------------------------------------------------------------------------------------------------------------------------------------------------------------------EFLPCPKKCVCEA-S-DSSVTCILKTLRNIPAHLPFSVQTLNLERNRISKIVRNTFV--RYPNLSHLNLNHNKI--KTVEEGAFNGLSQLKSLYLCGNRLS----------------------------------------------------------------------------------------------------------------------------------------------------------------------------------------------------------------------------------LIPKGTFAG---------------------------------------------------------------------VSNVTRLDMNRNELVLLTDMGFAELSKLEYLDLLENGILF--VTEYAFKGLDSLKHLLVSKWKMSDLPTDRFIHLRSLQTLEISHMKSEVLKQNVVSNLTRLQNLHIGHWKKLTNIS--PKAFRGLDS-----------------------------------------------------------------------LVSLIIHHTNISVIPSPAIQQLRNLKELSLNNNPIEQVTSASLRGMT-SLRELFLDHCNLT--YIGTGAFKQLK-SLQKLDLSYNLLKALPRDTFP--DKVTFHQVTLTENPWNCDCQMTWLISANT--------WRSVYCSTPE-TIQGIDVLRHGKKKLLQNM--KCNLPTAAISQGPTVKVEQGSELRLQCLAQGEPKPTISWIPPAGRTVDT------VTLKGGVLQISAVNTADKGRY-----------TC---VVTNAGGTVVVNTSVIVIGSSQSSSNMPNQQDPQLQ------------------NYTTLLVANLMGVMTFLGVVLLCCGVIFLL--SRS--------KNGMSLIML----TEMEYVPR-SDDSGGRGKGS---DEKRKIKTKIVPIATAGDK----------KKK-------------
>XP066299528-ChadL-Branchiostoma-lanceolatum
MAA-----MK----L------------VL-VAVV-LF-MAT-------------------------------------------------------------NI-------------------------------------------------------------------------------------------------------------------------------------------------------------------------------------------------------------------------------------------------------------------------------------------------EGQ---KKRCPRICVCKR----GTVYCNHRNLKAIPAEIQPSTKSLYLQGNNFTVIRSNTFA--NLTNLVRLSLAVSNI--HIIEEDAFKGLKKLRYLNLPDNNIS----------------------------------------------------------------------------------------------------------------------------------------------------------------------------------------------------------------------------------QIASRLFKG---------------------------------------------------------------------FSTLQLLDLDDNNIQSLSSGLFFKMLSLKTLHLNNNNISR--LEKFAFQGLKNLLDLHLKKNSIASISTEAFVGLENLQHLYLNENKLTIVPTTSFAETKNLYLLQLAD-NEIETLE--NNAFAMLQQ-----------------------------------------------------------------------LTYLFLGGNKLKDLPTDPFNALPSLRTLSLHRNQFTTLNTTAFKNLY-SLEALDLSNQTIE--WIGGVSFVGLV-ALESLSLYNNSLQSLDEDVIL--PLLQIRSLNLNNNPWRCDCELQGLWEWLQ---DTTA-RTRVTCQSPK-SQTGQELR----FVKQSAL--ACRTSTLAERQPTNSDASTSTTTSVEIPTQGLSTATNPWVD--------QKTA-------------TEPVTDHTAYADLSKV-QVVLMCLIIPSENDHPNPIVKTDTEICGYP---VSWKNGTDQVVNDV-----------------------------------------------------------PGQARRSLIA---LTMEFDEELTKTHAYHSHKNHKKKKFRRADNKEDQ-------------------------------VL
>XP066285559-uncharacterized-Branchiostoma-lanceolatum
---MALLWLT----S------------LL-L-LSAD--L--GTIPDDIPRNTTE------------------------------L-F---------------LC-G---------NKTSRLRELMDRLEILNLENNDLQRL-----PYLRRL----VRGNP--SEPPAA------LEGAPAIEYL-----DARNKT--LNRGVFTNL----PHLASTMLQTIDKNAFLTLGRLKTLAWKCDERTRRS-----------------TSHDCDEYVDFKL--------KVKSQTTEEEKMLKELWLRKKVDLDENEGGGTAVK---------PDSNVVPPSGGCP-SLSGLESTLLKAIPPV--VLSSYIPE--KMPSLSTDPSTFAGLMPDKSRPPPPYPALDGCPSQCECYE----LTVNCADLGLTEIPGDIPAATERLYLNNNQISNVPPNVFI--GLAALEFLHLENNKITDSSIHKMAFAPLCSLRRLYLTGNRLTHIPLALPPS---------------------------LEYLFIEENNIT--GVPRERLQQFQE-----------------------------------------------------------------AMPSLTWLSLHQNPYQCTASMCAFRRWLSTIPFREKVVCMEPSSRQGRLVENISEEEM-CSDRAPVTRPRPFPEADGTCPDACRCEYE-YVDCSYAQLNEVPRNLPST------------------------------------------------------------------------TEHLYLNHNNIKSIPSMIFSNLKRLTVLEMQNNLVTNDGIEQGAFNGLRKLEYLYLSGNSLSSVPVD---LPPTLKSLYLDNNYISTIPSTALSQTENLERLYLEN-NALTDD---------------------------------------------------------------------------------------------------------------------------------------------GIT--P---GSLGGVR-NLKYLILSQNRLRSVPSELPKFYELQDLERLYLNNNSLT------------------ND-GIADEAFEGMI---------------------SLERLYLSNAVPYNLPADQAQKLYLELDLSNNLLR-------------------------------TSGLH-PTAFTFLPQLEENLLTA----------------------------------------------------------------------IKRDAFTQLN-------NLKW---------NNRITDNKIESGEMSANYLTELYLKDNDIGRIPGSNPKLRLLQLANNLLTDGGIDLTDLQDLR-----TLDLAPLGVSETL
>XP066272062-PodnL-Branchiostoma-lanceolatum
--------MKAPQ-------LSW----VLCLHVC-L--M------------------------------------------------------------YSNSI-YVPNRDLT--CS--P-----DHL-------NRIESILNICAPHLHNI------------------------------QHY-----N----------------------------------------------------------------------------------------------------------------------------------------KVPTTQSPGASADDL----------AEEER----------------PTYR------LDL---RENGTDL---AADCPEKCQCNP-----HVDCRDLGLTAIPDDVPHYATNFYLEDNTITRIPENSVL-KHLNKLKVLHLHNNFLTGDRIDKSAFRSLTSLEYLHLNGNYLTRVNLRLPE---LLKYLYLSNNFLSFIKANAFKEAPELERLYLEENLLSDDSISEEAFNGLHKLRH-----------------------------------------------LIMSGNKL---------------------------------------------------------------------------------------------------------RGVPRILPGS------------------------------------------------------------------------LEVLQLDGNQISSVHVDSLSNMNNLVKLSLANNEISDEGLSEFLFKDLHSLQRLHLSNNSLEKVPDQ---LPRRIKFLYLDGNHIRKLEADQFTRIRHLIWLHLQD-NKLRATNIDPSAFRGLRRITLLNLSKNQLYMVPRGLPASLKNIYFSNNKIVNLPPHTFSELKGLMGLYLDHNDLDNTGMVDGSLYGLSKLLTLDLSFNYMTHFPAGL---PRSTNYLYFQKNYIKEISKRAITAVP-NLRWLYLQNNRLTDGSLEGGIFTYLP-DLMKLDLSGNYLGQVPTD-----LPRKLEYLYLNDNDIK------------------MI-SEDAFKKT----------------------------PFIRE-----------------LELSDNPLS-------------------------------KFDIA-TGAL-----------TP----------------------------------------------------------------------LKFLRRLYIAD-------------------DENSE-------N-------E-----------------------------------IDYYDY-------------------
>XP066285783-uncharacterized-Branchiostoma-lanceolatum
--------MKGEVDLRKA--LLAKLGPLLPLFILYI-NLASNMFADDTSLSTAHR--------------------------QTVVDSLN-----DLA-----TVSW---LLNGDKCK--TTRSL------------------PQTIPPVVLA----GTTLQ-----------------------Y-----SHKHTITNLTWTLHVEA----TTNKATLRKKVPKDTLLRLYKIMT------------------------------------VLEYADILW--TKRDEKLVES--------------VQYRM----ARI--------IPYP-------------------RTVYSQLSPS----LGRCP-----PNLQV----PADV--H-QNTVATRKSVQGCPPECQCSE-----TVQCSEQALKAIPTGLPSSVTRMYLSHNDITTIPASAFA--SMDNLQYLLLDHNKLSDSGIHEKSFLNISNLEYLYLSDNHLTKVPPNLPA---ALVHLDVQNNVISAISGLPFLQLQRLEVLNMENNRLQSQNIPANAFLGLKNIRTLDLSRNPIDQLASSFIKLSELKTLDISHAKLQKLEFLSLAHNPNLQHLELHGCGLTDIDAEMQISELSSVSLYGNRWDCVSHLCSLKDWLTVVPKKAHIACEQPAVFQGLPIMAIDRT-IMCVPNALY-----SNVGQLVCPPRCGCNETV-LDCRRGEHRKVPRNMPATTEVLYIQDNKVVKITVKSFRNANNLRELYLQRNFLDRIDDGSFSSLISLQTLDLSNNNIRSLQVGTFEGLQQLKQLDLSYNKLSTVPSGIFKGLKNLRILHLSNNSLTSASIHRNAFDGLRNLRYLFLSKNKLTTIPTSSFALPSKLEYLYLDKNKLSNIRPGIFSKLTNLHKLYLSN-NRLKSADIPREAFLGLVN-----------------------------------------------------------------------LQDLNLANNSLTTIPHS----------------------------PS-SLQHLHLERNDIQ--YIPSGSFYGLS-SIQSLDLSGNDLTVFPSHLPRLNLPYSLEYLYLNNNHIS------------------TI-KAHMLSD-----------------------------QRLKA-----------------LYLKNNDLG-------------------------------KGSIE-DRAL-----------TV----------------------------------------------------------------------LRNLRYIDLSQNRLSSV-------------PVNLPDGV-----------EE----------------------------------------------------------NL
>CAH1263114-SLIT1-Branchiostoma-lanceolatum
MY----TTMSTS--L---VSMVT----LV-VCLL-L-TL-----------------------------------------------------------------------------Q------------------------------------------------------------------------------------------------------------------------------------------------------------------------------------------------------------------------------------------------------------------------------------------VQSCPGPCRCEGN----KVYCNSVGLTTVPSGIPHDTRILDLRNNVITTLGDDSLE--NFTSLVALDLSQNKLTEGTIPSNAFTSLSKLRRLHLAHNEITSLSDDTFPNVQKLRGLTLNHNRIGSISTHAFRGLARLEFLNLQENNLT--RVP-DAFKHLPSLTTLMLNRNAIRTL------------------ALQ-----------RLTHLYLAFNGFTTVTPEVELASLETLDVSGF-FNCDCRLRGFKEWIETVKVEQDLSCLSPPHLQGRQLRWISRSSLSCGARDAG-----PPPAPLTCPVYCLCKDR-QVSCNNAQLTGVPSDVPDGAQDLELNNNQLDTVPAESLQHLSEMLSLGLSSNRLTDVPEQSFLGCPNLLRLDLSHNCLRSVPSAGLSGLNRLQQLDLSGNQLTSVPPGAFKDLQNLRTLLLRDNRLSDEALESNAFRGISRLLSLTMDDNLLKSVPSESLTLPQTVTELTLSTNHITDIPQHAVSGLDRLQNLRLNK-NSLTSVPSADDAFRDLGNLTSLSLADNNLTEVPHKPLSHLQELFLGTNSIRKLTKSPFPSLKNLRFLSLSGNCMKM--MEHDAFNRLRNLLSLDLSSTSLKHVPSNA------------------------LSQLG-QLRTLDLSQNDIR--YVHGRAFEGLV-HLTAISLFDNKLRRIPGALQSFSAISYLSHIDLDRNPWRCDCHLRGLREWIEHVDIVNP-RLQPACA-----------------------------------GP--------------ANLQDKRLI-------------------------------------PEDF-----------TCDQPAALRASPDGKK-------------------------------------------EDLHAFHRRMQRILERLASIRKYL--------KK-----------------------------R------------------------------------------------------------
>CAH1266580-PODN-Branchiostoma-lanceolatum
----------------------------------------------------------------------------------------------------------------------------FDRLEILNLENNDLQRL-----PYLRRL----VRGNP--SEPPAA------LEGAPAIEYL-----DARNKT--LNRGVFTNL----PHLASTMLQTIDKNAFLTLGRLKTLAWKCDERTRRS-----------------TSHDCDEYVDFKL--------KVKSQTTEEEKMLKELWLRKKVDLDENEGGGTAVK---------PDSNVVPPSGGCP-SLSGLESTLLKAIPPV--VLSSYIPE--KMPSLSTDPSTFAGLMPDKSRPPPPYPALDGCPSQCECYE----LTVNCADLGLTEIPGDIPAATERLYLNNNQISNVPPNVFI--GLAALEFLHLENNKITDSSIHKMAFAPLCSLRRLYLTGNRLTHIPLALPPS---------------------------LEYLFIEENNIT--GVPRERLQQFQE-----------------------------------------------------------------AMPSLTWLSLHQNPYQCTASMCAFRRWLSTIPFREKVVCMEPSSRQGRLVENISEEEM-CSDRAPVTRPRPFPEADGTCPDACRCEYE-YVDCSYAQLNEVPRNLPST------------------------------------------------------------------------TEHLYLNHNNIKSIPSMIFSNLKRLTVLEMQNNLVTNDGIEQGAFNGLRKLEYLYLSGNSLSSVPVD---LPPTLKSLYLDNNYISTIPSTALSQTENLERLYLEN-NALTDD---------------------------------------------------------------------------------------------------------------------------------------------GIT--P---GSLGGVR-NLKYLILSQNRLRSVPSELPKFYELQDLERLYLNNNSLT------------------ND-GIADEAFEGMI---------------------SLERLYLSNAVPYNLPADQAQKLYLELDLSNNLLR-------------------------------TSGLH-PTAFTFLPQLEENLLTA----------------------------------------------------------------------IKRDAFTQLN-------NLKW---------NNRITDNKIESGEMSANYLTELYLKDNDIGRIPGSNPKLRLLQLANNLLTDGGIDLTDLQDLR-----TLDLAPLGVSETL
>NP001279185-asporin-Callorhinchus-milii
--------MK----V------------FT-L-L--S--I---------------------------------------------V-S---------------LC-S---------TK-----------------------------PLLQD--------------------------------------------------------------------------EV---------------------------------------------SPLMV--------KY-D---------------------------------------IP----------------------------------------------------------AIPTAHHP---IFTCPLECTCHI----RVVQCSDAGLRSVPAQIPRSTVMLDLQNNKISEIKENDFK--NLPSLYALFLINNQI--HKMHPKAFKSIKHLKLLYLSWNLMP----------------------------------------------------------------------------------------------------------------------------------------------------------------------------------------------------------------------------------QVPTNLPKS------------------------------------------------------------------------LVELRIDDNKIKKVQKDVFNGMKHLHVLELSGNPLDTPGIEPEAFNGVPQLFYIRISQAKLSSVPKN---LPSNLYELYLDSNKISMVELEDFRRYKHLYRLDLGY-NQIKE-----------------------------------------------------------------------------------------------------------------------------------------------VE--N---GSLAYLS-NVRQIHLENNKLKRVPPGLN---ELKYLQVVYLHNNNIS------------------SV-DVNDFCPRGS----------------------GIKRAFYNG-----------------ISLFGNPVK-------------------------------YWEIQ-PASF-----------RC----------------------------------------------------------------------VSSAYGLHLG-------NFKK------------------------------------------------------------------------------------------
>XP007886971-chondroadherin-Callorhinchus-milii
--------MQS---------VSL----LL-L--A-P--L---------------------------------------------L-----------------AL-VS--------A-------------------------------------------------------------------------------------------------------------------------------------------------------------------------------------------------------------------------------------------------------------------------------------------APRCPAACNCL--GDLLHVVCENRGLRKIPR-INSKIRLLSLQHNRFPVLPPNAFS--SMKTLVSLHLQDCRI--RQVSASAFRGLKKLVYLYLANNEIS----------------------------------------------------------------------------------------------------------------------------------------------------------------------------------------------------------------------------------LIKPGAFQD---------------------------------------------------------------------LSELTYLYLDNNRISSLSKGLLTPLNSLFVMHLTNNRITQ--LKPKAFAGAKELRWLYLSGNGMTSILPGALDEVENLAALYLDKNQLSKYPAEGLRKLRVVEELNLSH-NPIRLIP--DNAFHSFGR-----------------------------------------------------------------------------------------------------------------------YVERIWLDHMDLE--RFSENAFNGVT-GLSSLHLGNNKLETLPNSL----VLTKMQNMTLSNNSWQCNCALAPLRSW---MDSSRN-QVNAVCS-----------------------------------SP--------------SQYRGQQIRH------------------------------------TTAFQ----------SC----------------------------------------------------------------------------------------------------KGRTK---------------R--NKKHT----------------------------------------------------L
>XP007907764-ChadL-Callorhinchus-milii
--------M------------------------------------------------------------------------------------------------------------------------------------------------------------------------------------------------------------------------------------------------------------------------------------------------------------------------------------------------------------------------------------------------VVD---AGFCPPNCICDN--IHGAVSCIRKQLTEIPITIPEATKKLDVRGNNIKVIENGAFYPDGLSSLQQLIIDNNKI--EEISPGSFTQLGFLNFLNLGENMLVYLPNMLFQGLLQIRYIRLSKNMVNNIADEAFAGLWTLKRLSLDSNELQ--YFPSEALSRMTEVTRLDLGGNPMTYLGEEAVRMRSLKHLSMENMSLQDMSLLAFQWCPKLTVLDLQYNQLRSLQPLVGVETLRKVNLTGNPIQCNCFMRPFREWISNTNLKAEVFCRNPGLFRGERLDSLRPVDLRCDSQQSSESKVKTGEEHLPCPEHCDCKHDLHSSCEGKLLRKIPKGFPKDSQLLDMRHNDFQVVPRNAFMETKHLVSLHLQSCRIHDVQPGAFRALAKLVYLYLSGNEISSLEPSAFEGLPQLTYLYLDLNKLTSVPKGSFKLLPNLFALHLEHNPIPL--FTAENVEGAENVRWLYLTGTNLTYVEPNALAAVQGLQKLFLDENKLSEVPTEALRGLHVLDELKLSR-NPIRQIG--SKAFLPVSD-----------------------------------------------------------------------------------------------------------------------SLQHLWLDNMGVE--EISDGAFAGLGAGLKSLHLDHNKLSHIPN----LKQFRSLDTINLSNNPLNCDCRLLHLRRW---IESSNL-KVTATCA-----------------------------------LP--------------KDAAGLDVK-------------------------------------FAPFK----------NC-----------------------------------------------------------------------NGT---------------RKAVPAANK-------------------------KKK-----------VLKRKKSRSMT---------------------------------
>XP007907763-ChadL-Callorhinchus-milii
--------MREQHGL---RELTSQPQPLL-VTLL-L-CLAG-----------------------------------------DAASTMS-------------TV------------T------------------------------------------------------------------------------------------------------------------------------------------------------------------------------------------------------------------------------------------------------------------------------------PTQ---GVPCPSDCSCVV--SQQHVTCE--GLTSIPEGLPTDTRELRLSSNHLPLIGSGCFS--NLSHLIALHLTSSQV--SLVNPGSFQGLVSLQYLHLDQNRIE----------------------------------------------------------------------------------------------------------------------------------------------------------------------------------------------------------------------------------QLEEGVFRD---------------------------------------------------------------------LTAVTYLHLANNLISALKPGLFSSMKQLNVLYLNDNQLTE--IAARTFQGLTSLRWLYLSQNRISKISPSAFQRSSPLQRLHLDSNSLTNVSADAMRLPNRLTVLNLSN-NKIRRLQ--YNSILRRLK-----------------------------------------------------------------------------------------------------------------------FLIELDLDNTSLE--AVSSKAFSRLY-RLQVLNLRDNRLDTLYFAK----RLKSLAQLRVSGNPWCCDCRLVWLKRWLQ-----ETEVERVRCGSPD-ALSGLTLV----EVPLQQLTSPR--PTLPLVAPRARK----ADLCLSSEIGESTLV-VNWHVDLGDEYEVYETGKGLRMIGGVSEVELSELS-GALYNVCVIPQAGFSPCAQAQTLTVSSSS---------------------------------------------WVKRQQFALGVG-VTVVVLLLLVAVFLVGLGFQRHYDDDDDN-------------------------------------GYVEHFHIDQGG-------YDNTAAVTVD----------------
>NP001279248-decorin-Callorhinchus-milii
--------MR----V------------VV-S-LV-F--L---------------------------------------------L-A---------------AC-W---------AE-----------------------------PFQQY--------------------------------------------------------------------------EF---------------------------------------------LDFLK--------ED----------------------E-----GSAFI---------P-----------------------------------------------------------TEEPILP---GQMCPFGCQCHL----RVVQCSDLGKTSVPENIPADTTLLDLQNNKITEIKENDFK--NLRNLHALILVNNKI--NIIHPKAFVPLVKLERLYLSKNLLK----------------------------------------------------------------------------------------------------------------------------------------------------------------------------------------------------------------------------------EIPTNMPRS------------------------------------------------------------------------LQELRIHENEITKVKKHAFDGLTQVYALEMGNNPLKNSGIDSGAFHGLKKLSFIRLSEAALTAIPKG---LPSSLSEIHLDGNKITQLKADSLKGLNHLVRLGLSH-NEITS-----------------------------------------------------------------------------------------------------------------------------------------------VD--N---GTLEHVP-HLRELHLDNNALVKVPGGLP---DHRYIQVIYLHSNRIA------------------AV-GINDFCARGY----------------------NTKKTLYSG-----------------ISLFNNPVP-------------------------------YWEVQ-PITF-----------RC----------------------------------------------------------------------VTDRRAIQLG-------NFK-------------------------------------------------------------------------------------------
>XP007897806-PREDICTED:-decorin-like-Callorhinchus-milii
--------MS----G------------AA-L-MLVC--L-------------------------------------------LAY-A---------------HC-Q---------AK-----------------------------PFKQS--------------------------------------------------------------------------SF---------------------------------------------FDLVG--------ED----------------------------GSGVEP-------IE------------------------------------------------------------EKSHRP---RYFCPPKCICQR----NVVQCSNLGLTRIPTYILPDTSVLDLQNNKIREIKERDLK--NLKNLLILIIVNNRL--RRIHPKAFAPLQNLKRLYLSKNLLK----------------------------------------------------------------------------------------------------------------------------------------------------------------------------------------------------------------------------------VVPDNMPKS------------------------------------------------------------------------LNELHICDNKIKYVKKEPFLGMSKMLALEFSRNPMTGEGIEKGAFKGLKMLSYLRITETGLTQIPKD---LPRSLTEIHLDRNKIVKVDMNDFKNLHNLRRLRLKL-QQDQI-----------------------------------------------------------------------------------------------------------------------------------------------FL--QI--KTLSHMP-MLQDLHLDNNKLFSIPPGLP---QHKNIMALYLNDNHIA------------------HV-RENDFCPTKE----------------------DSLKTPYSR-----------------ISLYGNPIP-------------------------------YWEIE-PGIF-----------YC----------------------------------------------------------------------AVDWIFIQLE----------------------RPT----------------------------------------------------------------------------
>XP007907074-Ecm2-Callorhinchus-milii
------QTMK---------VMT-----IVLLCLL-FN-LC-LTLGKKQTWTRAKGQKRRRPEGRDRVLNAIAAREAKLAPNYNVLPGKEGHCKANGMIMYDKAV-WSPKPCVICMCSNG--NVACDEMSCATLNCSRTAVAAGECCPHCTYM--------EPNDPSESILAEPEE--E---EEE-ELHKTFGEYKRKRKEKKLKMKIEKKL-----KRSSIGKKKCXQVKEE--LQK-KEEQQQQRGLERGRGAGLERGAGLEREREIKSE--ELEEIR-NRARIEEDEYEV--E---DEYEEEED-E-EEEGFSG--------Y-PLFPSILD----------------------SLY--------------------------------DTDDE---IVSLPVGCDISDV----IMNCHNARLTQIPPLHIPELKSLNLEGNAITTITADAFS--GIPNLEWIDLSRNKILSSNIHPTAFRKLKKLKRLHMDGNLLQ----------------------------------------------------------------------------------------------------------------------------------------------------------------------------------------------------------------------------------HISTELPLT------------------------------------------------------------------------LLELKLNENRLEWLDEESFHDLNNLVTLELEGNNISEINVAPTAFTPCKKLIYLRLGRNRFRTVPQG---LPPSLQELYLENNEIEEISEAVFNKTTNLNMIVLRN-NKLDESRIAPLAWMNLEN-----------------------------------------------------------------------LEALDLSHNRIVHVPSFL---PRGLIHLVLIYNQIERIPGFVFAHLEPGLEYLYLSANKLTSDGIDPTSFFGTYNTLRELFLDHNKLVTIPFGLA---DMKALHFLRLNDNLIR------------------TV-PLESICNEN-----------------------DQEDSNIVV-----------------LRLENNYIN-------------------------------RRKIP-PTAF-----------SC----------------------------------------------------------------------IQSYSSVVLRP--------QKVK---------------------------H------------------------------------------------------------
>XP007893641-podocanlike-Callorhinchus-milii
-----------------------------------------------------------------------------------------------------MEK--TN---LTSISSKT---------------------------------------------------------------TKS-----QED---------------------------KVANLQLITFPTHSSTM---------------------------------------------------------------------RMVDK----GPILGN--TTVTQSPNVSSQNNATINPLSVDFEDLPVLIPTQ-P-SENNKNLALNDTENPK---------------------IATPYCPPECACYG----RIVQCSDKGVDKMPYGIPFNTRNLFLMNNKIEMIQMGLLS--EYLSLEFIVLNNNKLTDAGI-EGALEGIEKLTRLYMDQNHLH----------------------------------------------------------------------------------------------------------------------------------------------------------------------------------------------------------------------------------SIPTDLPPT------------------------------------------------------------------------LEELMLNSNNISQMSAYVLAKCTSLKSISLNNNNITDESIPEGAFNQVQNLRIIKMNHNLLSVVPAN---LTTNLRELYLEGNQIIKIPDSVFANSSELTHLDLHN-NHLNSNGIGDKAFLHMVR-----------------------------------------------------------------------LEHLDLGKNALTSIPKQL---PHSLKILLLQENNLTSIRKNVLWNMS-KLEEIHLEHNKIS--VVAAGAFRRLM-GLRHLDISYNQLTRVPRQ-----LPLTLWYLYLHNNQIN------------------FI-PADSFC-----VRRR-------------------AESRLIL-----------------VRLEKNNLD-------------------------------HRQVD-VHSL-----------KC----------------------------------------------------------------------LRGYQVIHFY-----------------------------------------------------------------------------------------------------
>XP007893502-epiphycan-Callorhinchus-milii
--------MK----T-----FAY----TL-L-GL-L--I---------------------------------------------L-Q---------------AV-F---------AA-----------------------------PTKNV-----EKPKG--IKT-PL------LVDAIDGFDY-----Q--------QQDPYHEN----VEL---------ISAYY---------------------------------------------DYED---------EP-------------------KIEI----GTL----------APSGNSEFLIEEDD----------YEELIPHEPLD----------PG---APSVP-GL-----LGPESKEGLPTC-LLCTCLG----GSVYCDDTDIESIPP-LPKETTHFYARFNKLTKIRKQDFA--GLNNLKRIDVTGNKI--SSIDEDSFRLLPELVELTVASNEIA----------------------------------------------------------------------------------------------------------------------------------------------------------------------------------------------------------------------------------QVPE-LPNT------------------------------------------------------------------------MVSIDVS------------------------HNKLHSNGIKKETFKDMANLAYLFLSDNELDYVPLP---LPDGLRSVHLQNNNIQHINDDTFCNSKDINYVR------------------------------------------------------------------------------------------------------------------------------------------------------------------------------------------------------------------------------------------------------------------------KPLQD-----------------IRLDGNPIN-------------------------------LSKTP--QAY-----------IC----------------------------------------------------------------------LLHMPVGTY------------------------------------------------------------------------------------------------------
>XP007897805-fibromodulin-Callorhinchus-milii
--------MK----------LTH----LL-V-FA-A--L---------------------------------------------F-P---------------GG-L---------CQ-------------------------------------------------------------------Y-----G--------------------------------YEYFTWLAHIMGY-----------------------------------SRSVRNEQV------------------------------------------------------------------------------------------------------------EAPPKQPM---TSDCPAKCTCPP-IFPTAMYCDTRKLKHIPV-VPARMRYVYLQNNQIEAVPEGVFD--NATSLIWVVLHRNKISSEKIGKGVFSKLKNLKRLYLDHNRLT----------------------------------------------------------------------------------------------------------------------------------------------------------------------------------------------------------------------------------KISFPLPSS------------------------------------------------------------------------LKQLRLTSNKISKIQPDLFQGLKNLTMLLLNDNQLQD--VG-GSFEELTSLGLLDLSNNQLTKLPAG---LPESLHQVYLDFNHISSIPEEYFQKLPKLQYARISN-NHLTD---------------------------------------------------------------------------------------------------------------------------------------------NGIP------QNTFNVS-NLIELDLSHNKLQTIPP------VSTNLENLYLNANRIR------------------EF-TVDSFCKNTG----------------------IMNFSKIQV-----------------LRLDGNAIK-------------------------------QDELP-PNAH-----------QC----------------------------------------------------------------------LRQARIIDI------------------------------------------------------------------------------------------------------
>XP007893501-keratocan-Callorhinchus-milii
--------MNIV--V-----QS-----VL-V-AF-I--L---------------------------------------------I-N---------------GV-W---------CQRA-----------------------------------------------------------------------------------------------------------------------------------------------------------------------------------------------------------------------------------------SDY--------------------------------------FSY---LRDCPKECFCPP-NFPNALYCDGRKLKEMPV-VPARIWYVYLQNNLIETLSESSFK--NASQLKWINLNKNKISNHNISKGLFQKMNNLLYLYLEDNDLE----------------------------------------------------------------------------------------------------------------------------------------------------------------------------------------------------------------------------------EVPSPLPNS------------------------------------------------------------------------LEQLRLARNKISKIPKGTFSNLENLSMLDLHHNKLGDFAFEENTFQGLETLVQLNMAKNGLKKMPQG---IPASTLQLFLDNNSIEALPENYFNDLPKLTFVRLNH-NKISD---------------------------------------------------------------------------------------------------------------------------------------------QGIP------KTVFNVS-SILDLQLSHNQLTAFPP------FHLKLEHLYLDHNQIK------------------RI-NGTQICPTPVGSIDQYP--------------PKELLPRLRY-----------------LRLDGNGIK--------------------------------PPIP-LNVM-----------IC----------------------------------------------------------------------FRLLSGIVI------------------------------------------------------------------------------------------------------
>XP007893500-lumican-Callorhinchus-milii
--------MK----------LIQ----LP-I-FA-L--L---------------------------------------------V-S---------------GI-F---------CQ-------------------------------------------------------------------Y-----D--------------------------------YDSYY---------------------------------------------NYD-----------------------------------------------------P-----------------------------------------------------------ASQMAPS---SPICSVECDCPM-NFPTAMYCDNRKLKTIPI-IPSPIKYLYLQNNLLTGIPNGAFD--NATELLWLILDNNQIASSNIGKKAFSKLKRLQKLYINFNNLT----------------------------------------------------------------------------------------------------------------------------------------------------------------------------------------------------------------------------------ELV-SIPKS------------------------------------------------------------------------LEDLKVYSNQISKIG-KVLADHDNLTTIQLNDNQLSD--VG-EAFSGLKSLMYLDLSINKLTKLPAG---LPSSLEMFYIDHNNLNSIPKGYFDKNSKLQYLRISH-NQLKD---------------------------------------------------------------------------------------------------------------------------------------------EDIP------ERIFNIT-TLLELDLSFNKLKAIPV------VNENLENLYLQANEIE------------------KF-SLSSFCRVTG----------------------PEEFSKVKH-----------------LRLDGNKIT-------------------------------QADMP-FNSA-----------QC----------------------------------------------------------------------LRQAYEIMLD-----------------------------------------------------------------------------------------------------
>XP007897807-lumicanL-Callorhinchus-milii
MVRMG---MGVR---------------FL-L-LA-A--L---------------------------------------------F-S---------------AT-T---------CA----------------------------------------------------------------------------------------------------------------------------------------------------------YSDYGG---------------------------------------------------LP----------------------FNRED--------------NDPSLL-------TLSH-NYFRPFG---IQGCPSACDCPI-QWLNAIYCDNRDLGHVPFTLPRRTRYLYVQGNRIQHLPAAIFS--NTTELKWLVLDRNEIGNEAIGNGVFSSLSQLENLYMNHNNLT----------------------------------------------------------------------------------------------------------------------------------------------------------------------------------------------------------------------------------EVPTLLPGS------------------------------------------------------------------------LKDLRLAHNRITNLSSEPFRDLVNLTILLLQGNQLSA--IDGNQMKGLKSIVHLDLSNNHLAEFPEN---LPVTIQQLYCSRNALGSLPPGCFAQFERLLYLRLGH-NSLDS---------------------------------------------------------------------------------------------------------------------------------------------DRLA------RDVFNVS-SLIELDLGYNNFTSVPL------VHQNLRYLYIEANRID------------------EF-NVTSFCRRVS----------------------PVDYSQMRI-----------------LRLDGNKLT-------------------------------YNQLP-SDWI-----------WC----------------------------------------------------------------------LRIIAQIYI------------------------------------------------------------------------------------------------------
>XP007897840-nephrocan-like-Callorhinchus-milii
--------M-----------LTK----M--LVLL-L-AV---------------------------------------------------------------TCL------------------------------------------------------------------------------------------------------------------------------------------------------------------------------------------------------------------------------------------------------------------------------------------------SLC---LGDCPKRCVCDS---SKEVQCY--RITSVPRAIPRDTRKVHLGRNNIKQLRVSDFN--GLTRLEDLVLVSCGV--EVAEANTFTTLKNLRTLELWKNKLR----------------------------------------------------------------------------------------------------------------------------------------------------------------------------------------------------------------------------------NVPGKFPSN------------------------------------------------------------------------LEVLKLGNNRIQNIRETDFEGLTKLKVLELQNNRISA--IHTGVFSFLPSLLFLSLSGNAFRKVPQE---MPPSLWSLKLDRNMIRVLRIQDMNYLSHLSELSLSE-NRLSAAN--EA--LALTN-----------------------------------------------------------------------LSIVDLSKNHLKSVPTRF---PSQLRTLDCSHNFIQKLTLKEFTGLC-ELKHLFLEYNNIT--FIDPDAVEKLK-RLQVLNLRNNRLSSLNPDLLG--YLPRLKRLYLDGNPWNCTCDLMETRM---FLTARYLDIRSGHCA-----------------------------------TP--------------VHYRGETWIS------------------------------IKVLN----------------SC----------------------------------------------------------------------------------------------------GHNSK-----------------SGSKGKAILP----NDAKKAQNNDSLNTNSQTDNEEYYDYDTD----------------
>XP007901671-nyctalopin-Callorhinchus-milii
MVP-----L---------THFDV----LL-V-VF-L--A---------------------------------------------L-LH--------VS----AP-WA--------C-------------------------------------------------------------------------------------------------------------------------------------------------------------------------------------------------------------------------------------------------------------------------------------------FRTCPSGCVCSQ-ERSCSVLCDRIGLPEVPKEFPCEASAINLDKNNIKFLPERAFG--ILPALRSLSLDHNNI--SFITPGAFKGLPNLIELKLAHNEYI-----------------------KYLHTRTFNALKHLIKLDLSCCNLF----------------------------------------------------------------------------------------------------------------------------------------------------------------------------------NMPDRIFIE---------------------------------------------------------------------STSLQVLAIWQNQFRRIP-GAVRGMESLTHLYLEQNRIEA--VAYNSLQGLINLKYLNFQDNKIAVIHNKSFQDCVKLEYLYLNDNLLSHLPEFAFKELKFLKMLNLGN-NFLMKVS--NMWFSDLIE------------------------------------------------------------------------------------------------------------------------LEVLYLDRNGIS--YIEEGAFENLT-SLIALHLNSNNLTSLTFSVFQ--PVYFIGRLYLFRNPWECDCRIEWLKEW---MENYKL-VRDIPCI-----------------------------------SP--------------PSVAGMDLS-------------------------------------KVIFPRSPEG-----FCLDPVEQNLTSYLPT--------------------------------------------TTEWLRSTTENMLSSLISKLLLP--------KLFEDDV-----GNSTEIFRNVSD----------VNEKVSAAADI---LYPN---------------------------NVQVILIILIG--
>XP007907071-osteoglycin-Callorhinchus-milii
--------MK----G-----LCP----VV-L-LV-V--F---------------------------------------------A-D---------------IA-F---------TA-----------------------------PAH----------------------------TEDLFHVS-----D--------------------LEMD------FGTETSY---------------------------------------------EYQD--------EPQ-------------------EIKQ----VK------------PEERATPVVA-ANVELETTN--------P-------EED-----SNS-----------------EVPDAEMPTC-LLCVCLI----GSVYCEETDIESIPV-LPKETGYLYARFNEIKKVTVNNFA--DITSLRTIDLTGNMI--SEIEDKAFSQLPDLEVLILSENNLL----------------------------------------------------------------------------------------------------------------------------------------------------------------------------------------------------------------------------------RLPT-LPPK------------------------------------------------------------------------LTILNAE------------------------YNRIKSNGIKKNAFKNLPAFQYLYLGHNQLDKVPVN---IPDTLRILHLQHNNITTISDDTFCKPHDSRYIR------------------------------------------------------------------------------------------------------------------------------------------------------------------------------------------------------------------------------------------------------------------------YILDE-----------------IRLEGNPIN-------------------------------LAEYP--NSY-----------IC----------------------------------------------------------------------LPRLPIGRLR-----------------------------------------------------------------------------------------------------
>NP001279178-osteomodulin-Callorhinchus-milii
--------MA----F-----TTR----LS-I-LI-F--L---------------------------------------------F-N---------T-----NI-L---------CQVE-----------------------------------------------------------------------D---------------------D--------------------------------------------------------------------------------------------------------------------P-----------------------------------PPPPFR--TSAQ------YHF-----PYIHQ---SFQCASECRCSP-FFPFAMYCESRKLKYIPN-IPAGTHYLYLQHNEIEAVPEKAFI--NATSLQEIHLSYNKIKSSMIDKGIFGRLKSLVHLHLEHNKLD----------------------------------------------------------------------------------------------------------------------------------------------------------------------------------------------------------------------------------KVPSPLPSS------------------------------------------------------------------------LERLFLGFNKISKLPGDTFHGLVNITMLNLCNNQLTDGSFKGNILARMKSLMQVNLCNNKLKSMPAE---LPASLLQLSVENNSISSLPPNYFKKVPHLISLRMAH-NKLKE-----------------------------------------------------------------------------------------------------------------------------------------------VP------YAVFNLS-NLLELNMGYNKLSQAFY------IPRRLEHLYLNHNHFT------------------RF-NITLMCPTTD----------------------LQNPKQLTY-----------------MRVDKNMLT--------------------------------RRFD-AFLF-----------AC----------------------------------------------------------------------FPRLQALVYGE--------QNVAPTAEHRR---------------------------------------------------------------------------------
>XP007901900-podocan-Callorhinchus-milii
--------M--------------------------------------------------------------------------------------------------------------------------------------------------------------------------------------------------------------------------------------------------------------------------------------------------------------------------------------------------------------------------------------------------------SCPKDCRCNL---DCTVDCGGVNLKEFPSNVSEGTLHLSLQNNALETIPIDGLS--KLHNLETLNLQNNRLTSSGLPDDAFNSLDNLQYLYLANNKLTVAPKFLPK---SLVSADVAANYLTRIYPLTFGQKPKLRSIYLHNNKLTDAGLPEHMFNGSDGVGV-----------------------------------------------LIMSSNFV---------------------------------------------------------------------------------------------------------KYVPKNLPAE------------------------------------------------------------------------LVRLHLKNNRLEKIPRGAFDHLFQLRELHLQNNHITNDGMDNETFCKLSSLEYLDLASNRLSRVPEG---LPRGLVLLHLERNAIGAVAVGTLQPVRGLEYLLLHH-NKLRAADIHREAFRGLKRLHTCHLHSNLLEWVPAGLPRRVRSLMLLHNRITTISRNDFALTYLLSELNLSYNRLSVAGLHPEAFRKLRRLDSLDLSGNALLSAPRGL---PRNLRLLRLRENGMVSVPRVALAGMS-HLRELDLSGNRLGPTAIHPAAWQELP-ALKLLHLSGNQLSSIPPD-----LPESLEYIYLQNNQIS------------------LI-PDDAFQST----------------------------PNIKG-----------------IFLRGNRLV-------------------------------TTAIK-EIAF-----------EN----------------------------------------------------------------------LKYLQVLDMR---------------------SYSD---------------S-----------------QDEDKTESGS--------ETDRNTA--PAG-------------
>XP007905284XP007905354-podocan-like-Callorhinchus-milii
--------M---------------------------------------------------------------------------------------------------------------------------------------------------------------------------------------------------------------------------------------------------------------------------------------------------------------------------------------------------------------------------------------------------------------------------------------------------------------------------------AGLPDGAFESLQELEYLYLANNKLTSAPRLLPD---TLRIVDFAANQLRDIFTHTFGHKPQLR--------------------------------------------------------------------------------------------------------------------------------------------------------------------------------------------------------------------------------------------------------------------------------------------------------------------INNHSFSSLRGLQYLDLSHNNLTEIPEG---LPPSLLILHLGRNRIAGVREGSLSAARGLQYLLLHN-NRLTADGIQPGAFDKLRHLHTLHVFGNRLSRVPPNLPRRLRSLMLLHNRIESLGPSDFVNGYFLSELNLSYNLLRSARVHRLAFRKLRRLRSLDLSGNRLTLLPLGL---PSGLQDLRAQHNHISRLSPRRLAGLH-ALGQLHLDHNSLTIAGLAPGSWQELS-SLKLLDLGYNQLSYVPPD-----LPENLENLYLQHNRIV------------------TI-TPDSFIST----------------------------PNLRV-----------------LLLRSNRLT-------------------------------VVGTA-QAAF-----------SS----------------------------------------------------------------------LHQLQVLDLT---------------------GNPE---------------HISIRLDSTTW---PG----NGTARGHS-----------------R---------------
>XP007897684-prolargin-Callorhinchus-milii
--------M-----L-----GCI----LS-V-GI-I--L---------------------------------------------T-T---------------VV-Y---------CQRTGVRP----------------------RPK----------------------------------------------------------------------------------------------------------------------------RPKVV--------TPPP--------------------------------------------------------------VIEPTEPNHA---TTLP-----PPF--------PP-----GPPSV---FPDCPRECTCPT-IYPNALYCDSRNLRVVPI-IPSRIHYLYLQNNFIDSLPEKAFR--NATELRWINLDNNRISNKKVDKKVFDTLTSLLFLYMEKNRLE----------------------------------------------------------------------------------------------------------------------------------------------------------------------------------------------------------------------------------EVPSNLPSS------------------------------------------------------------------------LEQLRLAGNQISKIPSGAFSKLQNLTLLDLHRNKLTDRVLNKNTFKGLKSLMQLNLAHNSLRKMPPT---IPKHIFQLYLDKNSIKEIPNGYFNNFHHLMFLRLNF-NQLTD---------------------------------------------------------------------------------------------------------------------------------------------TGIP------NGIFNVS-SLLDLHLSHNKLNAIPS------FNRKLEHLYLSHNHIE------------------KI-NGTEICPYPVSKIDLLF-------------NDLEKLPRLRY-----------------LRLDGNSLQ--------------------------------QPVP-MDIM-----------MC----------------------------------------------------------------------FRLLRMIVL------------------------------------------------------------------------------------------------------
>XP007909426-tsukushin-Callorhinchus-milii
--------MA----P-----AGH----L--VWLR-L--L---------------------------------------------------------------CC-------------------------------------------------------------------------------------------------------------------------------------------------------------------------------------------------------------------------------------------------------------------------------------------------VAV---LRACSPGCHCQVESFSLKVDCSGLGPHMTAIPIPLDTSYLDLSSNTLTSVSMAMFRGPGYTTLANLDLSHNGI--SQLSPDTFSKLRYLEALNLSHNSLE----------------------------------------------------------------------------------------------------------------------------------------------------------------------------------------------------------------------------------TLENGIFSN---------------------------------------------------------------------LP-LGEVDLSHNRLRQVNLDAFSSHGKPLTVNLSANHISW--LGWNLDRATPNIYTLDLSGNRLDRVPTA---ARVPLRWLSLAGNPITTIGDKAFSGLQELTDLSLSGLTHLTELSR----------------------------------------------------------------------------------------------------------------------------------------------------GAFNGLH-NLQQLDLSLSRLRALDAAVFS--GLDSLRELNLSGSGVS------------------GL-PRGALELL----------------------------PAIGR-----------------IWVGGSALRC------------------------------GTTAR-EGSFH----RQQQELRC----------------------------------------------------------------------LEADGAPAAQYTVRLR-----------------------------------------------------------------------------------------------
>XP007890209-Lingo2-Callorhinchus-milii
---MVD--M-----L---HTAISCWQPI--LSLA-L--I---------------------------------------------------------------VA------------------------------------------------------------------------------------------------------------------------------------------------------------------------------------------------------------------------------------------------------------------------------------------------LVGS---TMGCPARCECAA-Q-NKSVTCHRKRLTVIPEGIPIETKILDLSKNKLKSINPDEFF--SYSLLEEIDLSENII--TTVEPGSFNNLFNLRSLRLKSNRLK----------------------------------------------------------------------------------------------------------------------------------------------------------------------------------------------------------------------------------LIPLGVFTG---------------------------------------------------------------------LSNLTRLDISENKIVILLDYMFQDLHNLKFLEVGDNDLVY--ISHRAFNGLLGLEQLTLEKCNLTAVPTEALSHLHNLVSLRLSHLHVSSVHTYAFKKLYRLKRLEIDHWPLLDVLP--TNSLHGLN------------------------------------------------------------------------LTFLSITHTNLTAVPYTAFRHLYHLVYLNLSFNPISMVESGLLQDLV-RLQELHLVRAQLL--TIEPRSFQGLR-ALRVLNVSHNLLDTMEESAFQ--SLKSLQVLAIDNNPLACDCRLLWIMQRRK---ALRFAEEQPVCTSPE-SLKGKPFKEIADVFLSSYF--TCQKPHIQEKKLQHLLIEEGQVAQFICRADGDPLPIISWQSPRRRMITVKSNGRATVLGDGTLEIRFAQVQDSGLY-----------LC---IASNAAGNDTLSATLFVKGFSEH--LHGNSTSQYMIDLNNTHSNGTHVYMTVALDLKTILVSTAMGCFTFLGVVLFCFLLLFVW--SRG--------KGKHKNN------IDIEYIPR--KTNGAMSD-A-DQGGPRRFNMK----------------------------------MI
>XP007906864-Lingo1-Callorhinchus-milii
--------M-----VAAESPALACWQPI--LLLI-L--G---------------------------------------------------------------VV------------------------------------------------------------------------------------------------------------------------------------------------------------------------------------------------------------------------------------------------------------------------------------------------LSGN---AMGCPARCECLA-Q-ERSVVCHRKRFITVPEGIPTETRLLDLSKNRIKTINQDEFA--AYPLLEELELNENII--STIEPGAFNNLLNLRSLGLRSNRLK----------------------------------------------------------------------------------------------------------------------------------------------------------------------------------------------------------------------------------LIPLGVFTA---------------------------------------------------------------------LNNMTQLDISENKIVILLDHMFQDLYNLRSLEVGDNDLVY--ISHRAFNGLHSLEQLTLEKCNLTTIPTEALSHLHGLLVLRLRHLNINVIQNYSFKRLYRLKVLEVSHWPFLDTLA--SNCLYGLN------------------------------------------------------------------------LTSLTISNCNLTSVPYVAIRHLVYLKYLNMSFNPILTIQGHLLQDLL-RLQELHLVGGQLT--TIEHYAFQGLN-YLRVLNVSSNYLTTLEEAAFH--SVGNLETLIIDNNPLACDCRLLWIFRRRW---RLNFNKWQPVCASPE-IVQGKEFKDFPDVLLPNYF--TCRKARIRDKKPQRVFVDEGHTVHFVCRADGDPPPVILWVAPRKHHISSKTNGRLTVFPDGTLEIRYAQLQDNGSY-----------QC---IAMNAGGNDSTTATLHVRGYSPDWAHQPNKTFAFITNQNDSNANSTRSSLPFPFDIKTLIIATTMGFISFLGVVLFCLVLLFLW--SRG--------KGNTKHN------IEIEYVPR--KSDAGIGT----SDAPRKFNMK----------------------------------MI
>XP030623611-Ecm2L-Chanos-chanos
--------MR-----------------------------------------------------------------------------------------FKSAA--------------------------------------------------RGGRGPD------------------------ETQRKDS--------QLDMGRTAAVWVELFSLRELREDKKRLMDQ-------GGKEE-------------------------------E-EEEE-EDEEEEEEEEE-EEE---EEEEEEEEEEEEEEESETN------------STMT----------------------------------------KN-------------------GF---TDSLPEDCRLGGA----KISCKAIGMSRLPIITDLTVTILELPGNNISRLPPRSFS--GLPNLEEIDLSENKL-DSSLRPFLFVNLTKLKRLNLDNNELT----------------------------------------------------------------------------------------------------------------------------------------------------------------------------------------------------------------------------------TIPR-LPSS------------------------------------------------------------------------LEELRINNNKISHLAPGSFRGLFKLLVLEIGGNSLYEGSITPVTFRPLKMVKYLRLNNNYFRTIPFG---LPPSLEDLRMQHNQIQLVEGMALNKSVHLRVLDLSH-NLLTENSFDHGAWINLPK-----------------------------------------------------------------------LEALDLSHNQMATIPFYL---PTALRQVSLQHNQIHSIPAYVLQHLKPGLESLRLSHNHLQDHGISTVSFRGVYRTLVELLLDNNYFECVPRYIR---LFRNLQLLHLDSNRIR------------------SI-PVKSLCKRK-----------------------VTEWSSLTT-----------------VHLEYNLID-------------------------------QHRIP-ATAL-----------SC----------------------------------------------------------------------IQDRSSVILEP--------QNST---------------------------M------------------------------------------------------------
>XP007055645-asporin-Chelonia-mydas
--------MK----E------------YV-L-L--L--F---------------------------------------------L-G---------------LC-S---------AK-----------------------------HFIGP--------------------------------------------------------------------------SH---------------------------------------------FTLKH------------------MMLQDM--------E----------DEDDDNSLFPTRRPI-----------------------------------------------------LQEVPFDI---FPVCPFGCQCYM----RVVHCSDLGLTSIPNNIPSDTRMIDLQNNKIKEVKENDLK--GLTSLYALALNNNKI--FKIHPKAFQSTKKLRRLYLSHNQLT----------------------------------------------------------------------------------------------------------------------------------------------------------------------------------------------------------------------------------EIPANLPKS------------------------------------------------------------------------LAELRIHDNKVKKVQKEAFQGMKALHVLEMSANPLDNDGIEPGSFEGVT-VYHIRIAEAKLTSVPKG---LPSSLLELHLDDNKITAVELEDFIRYKDLQRLGLGN-NKIKD-----------------------------------------------------------------------------------------------------------------------------------------------VE--N---GSFSSIP-NVREIHLENNKLKKVPSGLP---DLKYLQVVFLHANNIA------------------KV-GVNDFCPTGG----------------------STKKTLYSG-----------------ISLFNNPVK-------------------------------YWEVQ-PATF-----------RC----------------------------------------------------------------------ILGRNSVQLG-------NY--------------------------------------------------------------------------------------------
>XP037744820-biglycan-Chelonia-mydas
--------ML----R------------AL-L-LA-A--L---------------------------------------------L-G---------------LA-R---------AL-----------------------------PFEQP--------------------------------------------------------------------------AF---------------------------------------------WDFAM--------DE--------AVQRDE--------EE----ASGIF---------PTSGV-----------------------PD-----------------------------FEDVVPAY---GGLCPFGCRCHL----RVVQCSDLGLRSVPKEIARDTKLLDLQNNQLTELRRDDFK--GLHHLYALVLVNNKI--SRVHEKAFSPLHRLQKLYISKNQLA----------------------------------------------------------------------------------------------------------------------------------------------------------------------------------------------------------------------------------EIPPNLPPS------------------------------------------------------------------------LVELRIHDNKIRKVPKDVFKGLNNMNCIEMGGNPLENSGFEPGAFDGLK-LNYLRISEAKLTGIPKD---LPETLNELHLDHNKIQAIELEDLIRYGKLARLGLGH-NAMRM-----------------------------------------------------------------------------------------------------------------------------------------------IE--N---RSLSFVP-ALRELHLDHNRLSRVPPGLP---GLRFLQVVYLHANDIT------------------QV-GVNDFCPVGF----------------------GVKRAYYSG-----------------ISLFGNPVP-------------------------------YWEVQ-PATF-----------RC----------------------------------------------------------------------VTGRLALQFG-------NYKK------------------------------------------------------------------------------------------
>XP007052820-chondroadherin-Chelonia-mydas
--------MDR---S-----AFF----LS-L--L-S--L---------------------------------------------L-V---------------CL-PP--------I-------------------------------------------------------------------------------------------------------------------------------------------------------------------------------------------------------------------------------------------------------------------------------------------LQACPSSCHCHG-GELQHVICDNVGLKKIPK-VSEQTRLLNLQRNNFPVLPTNAFR--EMKGLVSLHLQHSQI--KEISSGAFRGLKQLVYLYLSNNDIS----------------------------------------------------------------------------------------------------------------------------------------------------------------------------------------------------------------------------------IIKMGAFDD---------------------------------------------------------------------LSELTYLYMDHNKISDLPKGLLSPLINLFILQLGSNKIRE--LRSGAFSGAKDLRWLYLSDNSLSSVQPGALDDVENLAVFHLDKNQLSTYPVAAMSKLRVVEDLKLSH-NPMKVIP--DYAFQSFGR-----------------------------------------------------------------------------------------------------------------------YMETLSLDNMGLE--KFSDKAFAGVT-TLKTVHIENNRLNQLPGNF----PFSSLENLTLSNNPWHCSCQLAALRKW---LESSRS-RPDAVCA-----------------------------------SP--------------SQYRGQQIRD------------------------------------TAALR----------SC----------------------------------------------------------------------------------------------------KLPTR---------------R--PRKGNRH---------------------------------------------------
>XP007053374-chondroadherin-like-Chelonia-mydas
--------M---------WGSLG----LL-L-VS-A-LF-----------------------------------------------------------------------------Q----------------------------------------------------------------------------------------------------------------------------------------------------------------------------------------------------------------------------------------------------------------------------------ARRAA---AERCPRICICDN--IKHHVTCLNKNLTEVPITVPQVTQKLDLWGNNIKVIPGGAFLPDGLSSLQQLILEKNRI--EEIKPGAFSQLGFLNFLNLGENFLVYLPDMVFQGLQLIKWLRLSHNALHVIATEAFAGLPTLRRLSLDHNELQ--SLPTEALSRLSDTTRLDLGHNPVTYIGEEAIEMASLKQLFLDNMALQDVSHKAFVKSPLLHTVDLHNNQLQVLQPLTEAAHLKKINLTGNPVVCTCYMRPFKEWMEKARVQADVPCAGPGAFRGEQLESLRSIDMKCGGHAPDTHRREEGDAKTRCPKVCACSPDFHSNCENRGLRKIPKGFPGNTQLLDLRQNEFRSIPKGSFPGLKELVSLHLQNCKITELQLGAFQGLKKLVYLYLSNNNIAAIDAAAFDGAPQLSYLYLDRNSFTQMPTGAFSRLPNLFSLHLQHNSISQ--LSDDDLAGTGQLRWVYLSGNRITRVSPRALSPAKMLEKLHLDENLLQEVPTGSLRGLPALTELKLSK-NPIQYIG--DGAFLPVAR-----------------------------------------------------------------------------------------------------------------------SLLHLYLDNMGLE--QLSSRAFAGLGPRMKSLYLDNNNMHNVPD----LCSFTGLEVINLRDIPFHCDCQLLPLRRW---IDKLNL-RVGATCG-----------------------------------SP--------------AEVRGQKIKL------------------------------------SAVFK----------SC-----------------------------------------------------------------------PGWGM-------------ARRAHPDKV--KAKIKAER---------SPSK--EKR------------SGKAQARGAK-----------------KSK-------------
>XP037738381-chondroadherin-Chelonia-mydas
--------MR----L------------MV-LVLL-W--I--------------------------------------------PVM----------------AIT-----------Q------------------------------------------------------------------------------------------------------------------------------------------------------------------------------------------------------------------------------------------------------------------------------------LPG---NAQCPVNCSCFF--SQWFVRCPNASLSSLPPGIPNATVELDLQHNQFSTLSAGFFP--ELAEISSIYLGSSGI--HRIEPGAFQGVKNLYHLHLDNNLLE----------------------------------------------------------------------------------------------------------------------------------------------------------------------------------------------------------------------------------QVPEGVFEN---------------------------------------------------------------------LTNLIFLHLEHNQIAHLPPGGFSSLKQLSVLDLSNNLLLE--LSEQALHGLPRLRRLYLSANHITNVSSKA--LPGSLRALSLDGNQLASVPA-AIRTSSTLSTLQLSG-NPIRKLT--SLSFGRRLR-----------------------------------------------------------------------------------------------------------------------SLRQLFLDSLALE--KITSLAFTRLR-WLELLSLRNNSLESLPP--LS--SLRSLSTLYLTGNNWRCDCNLIWLRTWQK-KVLRKE-RTPVECSSPG-ALQGQLLV----DIELQKL--MNTLTAIALRAATTATTMHSWDPCLARTKGDTSLV-VAWAFGDHDQFEVYTAGQVLRVAGGLAEVTLHDLR-GTEYRVCVIPQENLLECKAERTAGLPSDAQP-------------------------------------------PLGHSHSAVGFG-VAVALLALAALALAVTYQFQRYYDEDG---------------------------------------SPRHRRSSNQAKMTTDPVD-ESMEDEDWHEEK---VPRLTSTP--
>XP007059258-decorin-Chelonia-mydas
--------MK----V------------AV-F-FL-L--L---------------------------------------------L-P---------------VC-W---------AK-----------------------------PFHQK--------------------------------------------------------------------------GL---------------------------------------------FEFML--------ED----------------------EG-----SADL---------P-------------------------------------------PTD-------------SPDIYLP---GAVCPFRCQCHL----RVVQCSDLGLEKVPRDLPSDTTLLDLQNNKITEIKEGDFK--NLKDLHALILVNNKI--SKISPAAFAPLKKLERLYLSKNNLK----------------------------------------------------------------------------------------------------------------------------------------------------------------------------------------------------------------------------------ELPENMPKS------------------------------------------------------------------------LQELRAHENEITKLRKVVFNGLNSMIVVELGTNPLKSSGLENGAFQGMKKLSYIRISDTNITSIPRG---LPPSLTELHLDGNKITKIDSESLAGLINLAKLGLSF-NSISA-----------------------------------------------------------------------------------------------------------------------------------------------VD--N---GSLASIP-HLKELHLDNNELVKVPGGLA---EHKYIQVVYLHNNKIA------------------SV-GPSDFCPPGY----------------------NTKKASYSG-----------------VSLFSNPVQ-------------------------------YWEIQ-PSTF-----------RC----------------------------------------------------------------------VYERSAIQIG-------NYK-------------------------------------------------------------------------------------------
>XP007055644-Ecm2-Chelonia-mydas
--------MQ---------TAS-----LLYYFLL-VC-WC-IDFVENQTNEIPRRQRRRRYRGSRKGANHRPNRQPQPVPLYSVLPGKKGHCTANGMIMYDKAV-WSPKPCITCLCSKG--KVICDETTCLSLTCHKTEIPEGECCPVCSDIPEISGASPEPNDPSD--QDEMDE--ELEGREK-EIHKKDDEKRKRK-EKKSQEEKKIHD-----YEAHQKAEEEIS----------RREEEKRRAYEEEKEEEEKRKGNELP---------------------EQERKQ------QKSEEEEEE-E-DEHILRGDVFRM---P-PRFPIPV----------------------------------------PP-------------------AE---IPPLPTGCSISDT----TVSCIHARLTQIPPITDPELTSLELEGNTITSIPDEAFN--GIPNLERLDLSKNNITSPGIGPQAFKILKKLKRLYMDGNALV----------------------------------------------------------------------------------------------------------------------------------------------------------------------------------------------------------------------------------HIPPELPSA------------------------------------------------------------------------LEELKINENHLHAIDEDSLQELKNLVTLELEGNKLSEANVSPLAFRPLKSLSYLRLGRNKFRTVPQG---LPTSIEELYLENNQIEEISEICFNHTSNINIIVLKH-NKLEENRIAPLAWINQEN-----------------------------------------------------------------------LESIDLSYNKLYHVPSYL---PKSLLHLVLIGNQIERIPGYVFGHMKPGLEYLYLSFNKLNNDGIDPVSFYGAYLSLRELFLDHNELKFVPFGIT---EMKALSFLRLNNNKIR------------------TV-PPERICRSV-VSNDDDE---------------EVEDSRLEH-----------------LHLENNFIN-------------------------------TRELS-PYAF-----------SC----------------------------------------------------------------------IRSYSSVVLKP--------QKIK----------------------------------------------------------------------------------------
>XP037744824-Ecm2-Chelonia-mydas
--------MA---------R--------P---------------------------------------------------------------------------------------------------------------------------QQVLGKQPP------------------------------------------------------------------------------------------RRSNATRLEAGRTRPEGG-----------------------------------------------------------------------------------------------------------------------------PI---MPSLPTACLLSDS----AIACGNVHMKQVPALSDPGLKMLYLADNEISRLPRGVFA--GLPNLEWVDLSKNQLDSGGLHPEAFQNLTKLKRLNLDGNQLT----------------------------------------------------------------------------------------------------------------------------------------------------------------------------------------------------------------------------------RIPA-LPPS------------------------------------------------------------------------LLELKVNDNGLESLQSDSFRGLSKLLTLELEGDELHDGNVIPTSFKPLRSLIYLRLDRNRFRAIPSG---LPPSLQELHLDSNRIEEVREGLLNKTLDLSVLVLSN-NKLQEDRIAPRAWIDLPK-----------------------------------------------------------------------LESLDLSYNRLVHVPSFL---PRRLRQLTLHHNRIERVPGYVFAHLRPGLESLHLSHNRLRAEGVHAASFAGLGRSLAELLLDHNQLQAVPRGLL---GLKGLQVLRLSHNLIR------------------QV-PLNSVCDTR-----------------------VAEDSSLVS-----------------MRLEQNLID-------------------------------PRRIP-PTAF-----------SC----------------------------------------------------------------------IRAYHSVVLHP--------QRGQ---------------------------A------------------------------------------------------------
>XP037745698-epiphycan-Chelonia-mydas
--------MK----T-----FAN----IF-L-GL-F--I---------------------------------------------F-E---------------AI-V---------AA-----------------------------PTI--------------------------DTLTYDSETY-----D-------VALEDL--------------------DNLY---------------------------------------------DYNENLP-----DQA-------------------EIEI----GTV----------LPSVTREIHSPPPL-PEEAEE----EASTP-KLID--GSS-----PQ------GS-GV-----LGPQTHDGLPTC-LLCTCLG----TTVYCDDHELDAVPP-LPKKTTHFYSRYNRIKKINKNDFA--NQNNLKRIDLTSNFI--SEIDEDAFRELPQLQELVLRDNKIR----------------------------------------------------------------------------------------------------------------------------------------------------------------------------------------------------------------------------------QLPE-LPPT------------------------------------------------------------------------LTFIDVS------------------------NNRLGRKGIKEEAFKDMVDLHHLYITDNNLDHIPLP---LPESLQALHLQNNNIQEMHEDTFCKMKDVAYAR------------------------------------------------------------------------------------------------------------------------------------------------------------------------------------------------------------------------------------------------------------------------RALED-----------------IRLDGNPIN-------------------------------LSKTP--SAY-----------MC----------------------------------------------------------------------LPRLPIGSLI-----------------------------------------------------------------------------------------------------
>XP007065191-fibromodulin-Chelonia-mydas
MR----CTMH----------WAS----VL-I-VA-G--L---------------------------------------------C-G---------------VS-L---------GQ-------------------------------------------------------------------Y-----ED-------------------------------EEDMYWLHQYRRSQ----------------------------------SYDYMPYY------EAEVP---------------------------------------P------------------------------------YSY---VPPGSS--------FAEPNPE-PV---SRECPQECDCPP-SFSTALYCDSRNLRYLPF-VPSRMKYVYFQNNQITTVQEGAFD--NATTLEWIALHGNQITSEKMGKKVFAKLKNLERLYLDNNNLT----------------------------------------------------------------------------------------------------------------------------------------------------------------------------------------------------------------------------------KMPSPLPRS------------------------------------------------------------------------LRELHLAYNQITRIPSNALEGLENLTALYLSHNQIHD--IG-ASFKGLKSLILVDLSYNHLRKLPDG---LPSSLEQLYLEHNYIYTIPDEYFKVSPKLLYIRLSH-NSLTN---------------------------------------------------------------------------------------------------------------------------------------------EGLS------SNTFNTS-SILELDLSYNRLQKIPR------VSTNLENLYLQGNQIN------------------EF-SISSFCTLVD----------------------VMNFSKLQV-----------------LRLDGNEIQ-------------------------------RNAVP-PDAP-----------LC----------------------------------------------------------------------LRRAAVIEI------------------------------------------------------------------------------------------------------
>XP027677484-keratocan-Chelonia-mydas
--------MTVK--V-----YP-----SL-L-VL-F--L---------------------------------------------T-N---------------TV-W---------TRNV--------------------------------------------------------------------------------------------------------------------------------------------------------------------------------------------------------------------------------------RQVYDVMDPEDW--------------------------------SLF---TFECPQECFCPP-SFPNALYCDNKGLKEIPA-IPARIWYLYLQNNLIETISEKPFV--NATHLKWVNLNKNKITSNGIEEGVLSKLKRLLYLFLEDNELE----------------------------------------------------------------------------------------------------------------------------------------------------------------------------------------------------------------------------------EVPAPLPTS------------------------------------------------------------------------LEQLRLARNKISRIPEGVFSNLENLTMLDLHHNKLLDSALQSDTFQGLNNLMQLNIAKNSLKKMPLS---IPANTMQLFLDNNSIEVIPENYFSAIPKVTFLRLNY-NKLSD---------------------------------------------------------------------------------------------------------------------------------------------DGIP------PNVFNVS-SILDLQLSHNQLTKIPP------FNAHLEHLHLDHNRIK------------------SV-NVTLMCPTSIAI-EDHS--------------SYGNMPHLRY-----------------LRLDGNEIQ--------------------------------PPIP-LDIM-----------TC----------------------------------------------------------------------FRLLQAVVI------------------------------------------------------------------------------------------------------
>XP007059262-lumican-Chelonia-mydas
--------MH----------LSS----LP-F-LL-V--L---------------------------------------------I-S---------------GI-F---------CQ-------------------------------------------------------------------Y--------------------------------------YDVGYFP-----------------------------------------DADYPY----------------------------------------------------V-----------------------------------------------------------HSMMGPS---TAVCAPECNCPE-TYPSAMYCDDLKLKSIPF-VPSGIKYLYLRNNMIEGIEENAFD--NVTDLEWLILDHNHLENSKIKGRVFSKLKNLKKLHINFNNLT----------------------------------------------------------------------------------------------------------------------------------------------------------------------------------------------------------------------------------EAVGPLAST------------------------------------------------------------------------MDDLQLSHNKITKVSANALEGLVNLTVLHLQNNQLKTDSVS-GAMKGLKSLLYLDLSFNQLTKLPKG---LPHALLMLYFNNNQITNIPDEYFQGFKVLQYLHLSH-NRLTD---------------------------------------------------------------------------------------------------------------------------------------------GGIP------GNVFNIS-SLVELDLSFNMLKSIPT------VSENLENFYLQVNQIN------------------KF-PLSSFCKVVG----------------------SLAYSKIKH-----------------LRLDGNNLT-------------------------------RADLP-QEMY-----------NC----------------------------------------------------------------------LRVAADISLE-----------------------------------------------------------------------------------------------------
>XP007056839-nephrocan-Chelonia-mydas
--------MH-----------------L--SVLL-IL-F---------------------------------------------------------------PLY------------------------------------------------------------------------------------------------------------------------------------------------------------------------------------------------------------------------------------------------------------------------------------------------NGL---STTCPRRCNCDS---TQSVQCY--RVLQVPREIPATTRRLYISHSKIKHLQISDFS--RISCLEELILSCSGT--ESVEDNTFKALSTLKILELWKNKLR----------------------------------------------------------------------------------------------------------------------------------------------------------------------------------------------------------------------------------RIPTSLPSS------------------------------------------------------------------------LEVLKLGDNSISVLHESDFEGLKKLRVLDIQNNLILA--VSFSTFAPLQHLQFLRLTGNLLTKVPLN---LPKSLLSLKLERNQLKMIRFRDMKHLENLSELFLSE-NQLSSVD--GA--QLLPN-----------------------------------------------------------------------LTTLELSRNHLQTMPLKL---SARLQKLDCSNNFIQRVTAQGFQDLR-DLKHLFLDNNTVS--TFEAGALKDLK-QLQVLNLRNNKISALDCKVLE--NLPRLRYLYLDGNPWNCTCDLLRTRR---ALMAKGTDVRGGQCA-----------------------------------AP--------------AESQGESWMS------------------------------KKILQ----------------QC----------------------------------------------------------------------------------------------------EDHLS-----------------SAERGKEV--------RKKMKTDDLSSEGVNTD-DDYYDYEID----------------
>XP007064552-nyctalopin-Chelonia-mydas
--------M-----------FVI----IL-V-IL----C---------------------------------------------I-PH--------IH----AA-WA--------C-------------------------------------------------------------------------------------------------------------------------------------------------------------------------------------------------------------------------------------------------------------------------------------------VRSCPANCVCTQ-ERSCSVLCDRAGLLQIPSDFPCEASSINLDKNSIKFVSERAFG--TLPSLKSLSLQHNNI--SFITPGAFKGLPRLTELKMAHNEYI-----------------------RYLHTRTFTALKRLVRLDLADCNLF----------------------------------------------------------------------------------------------------------------------------------------------------------------------------------NIPDRIFIE---------------------------------------------------------------------LPALQELFCFQNNFRRIP-GAIRGMENLTHVYLERNKIEA--VAYNSLQGLTRLKYLNLQDNRINVIHDQAFQDCQKMEYLYLNDNLLSDLPENSFDGLRYLKMLNLGG-NFLRNVS--NTWFRDLVQ------------------------------------------------------------------------------------------------------------------------LEVLYLDRNRVN--YIEEGAFENLT-SLVSLHLNSNNLTTLPFSVFQ--PVYFLGRLYLFRNPWECDCRLEWLKEW---MENYRL-VRDIPCV-----------------------------------SP--------------SSVAGIDLA-------------------------------------DVLFDRSPEG-----YCLDPVELNVTSYSPT--------------------------------------------PTEEPHSTTESKFSSLISKLLLQ--------EGLPEGM-----ANTSEILTNTTD----------LGDEVSSGVGE---AISC---------------------------SFHLLALITAQ--
>XP007055647-mimecan-Chelonia-mydas
--------MT----T-----FQT----MF-F-LF-F--F---------------------------------------------V-P---------------LV-K---------LV-----------------------------PPI----------------------------QQESLNLY-----E---------------------DTDI-------FEELFKQ-------------------------------------------DYED--------KSQ-------------------DAIK----KK-------------GKDDMIVSPDSQLELQRDE------SVP-------KVP-------------------------PTKDTDLATC-LLCVCLS----GSVYCEEIDIVAIPP-LPKETSYLYARFNKIKRVAVSDFA--DIPTLRRINLSGNRI--EEIEDGAFSKLLLLEELSLADNKLI----------------------------------------------------------------------------------------------------------------------------------------------------------------------------------------------------------------------------------RLPI-LPPK------------------------------------------------------------------------LITFNAN------------------------YNRIKSRGIRANAFKKQTNLSYLYLAHNTLESVPLN---LPESLRVLHLQFNNITSVTDDTFCKSNNTRYIR------------------------------------------------------------------------------------------------------------------------------------------------------------------------------------------------------------------------------------------------------------------------SRMDE-----------------IRMEGNPVI-------------------------------LAKHP--NAF-----------SC----------------------------------------------------------------------LKTLPVGTY------------------------------------------------------------------------------------------------------
>XP007055646-osteomodulin-Chelonia-mydas
--------MG----F-----LCQ----LS-I-IP-L--L---------------------------------------------F-G---------A-----MV-F---------CQHE------D----------------------------------------------------------F-----E---------------------D------------------------------------------------------------EYD---------QEPDDE-------------------------------------YS-------------------------------------PIFN--PSVE------YVV-----PHFPT---PAKCAQECFCPP-TFPLSMYCDHRKLKMIPH-IPSHIQQLYLQHNDIKAVTAESFV--NATALREINLSHNKIKSHMIDHGVFAKLSNLVQLHLEHNKLD----------------------------------------------------------------------------------------------------------------------------------------------------------------------------------------------------------------------------------EFPFPLPSS------------------------------------------------------------------------LERLFLSFNEISRLPGNALQGLVNVTVLDLCNNYLDDSLLKGKYFSNLKNLLQINLCNNRLQTMPPD---LPFSLIYLSLENNSISYIPENYFNRLPKITALRMSH-NNLQE-----------------------------------------------------------------------------------------------------------------------------------------------VP------YNVFNLS-NLVELNVGHNKLKQAFY------IPRSLQHLYIEDNDIE------------------FV-NITLMCPSID----------------------PRNINHLTY-----------------IRMDQNKLT--------------------------------APIS-TYAF-----------FC----------------------------------------------------------------------FPHIRIIYYGE--------QKGSVSQSTQL--------------------E--AEDGH--------EMED--GHEEGE--------REDDYFHPY----------------
>XP037741236-opticin-Chelonia-mydas
--------MQ----C-----VAL----LA-V-TT-L--A---------------------------------------------L-V---------------LA-L---------AA-----------------------------PSKEE-----GKKKE--KPADTA------TDDNLDLPNY-----D---------LDNYGEI----IDPSL-------YEELY---------------------------------------------DYSD--------LAP-------------------KIEV----GTL----------APPTQRLEGVMSTRA---------VPTEAPR------RPP-----PTS--KPVGP-GL-----FGSITKQGLPTC-LICVCLS----TSVYCDDAELEQIPP-LPLETTYFYARFNRISRIQASDFA--RLKKLKRIDLTSNFI--SWVGEDSFRLLSTLQELILAENRLT----------------------------------------------------------------------------------------------------------------------------------------------------------------------------------------------------------------------------------ALPA-LPSS------------------------------------------------------------------------IVRLDAR------------------------LNRIQSSGVRPEAFRELKKLQFLHLSDNKLDYIPVP---LPEGLRSLHLQNNNIQTMHKDTFCDSQDHSHIR------------------------------------------------------------------------------------------------------------------------------------------------------------------------------------------------------------------------------------------------------------------------WALED-----------------IRLDRNPIN-------------------------------LSLFP--DAY-----------FC----------------------------------------------------------------------LPRLPTGHFY-----------------------------------------------------------------------------------------------------
>XP007062239-podocan-Chelonia-mydas
--------MKGR-EMLPS--SRS----LP-V-LW-L--L---------------------------------------------------------------VFS----------YNTIHGHN--D---------------------------------------------------------------------------------------------------------------------------------------------------------------ED-------------------NEFLE----NS---------NPDP---------------------------------------------------------------NFL---APDCPRDCTCTQ---EGVVDCGGIDLKEFPIDLPESTNHLSLQNNQIEEIFPEELA--RLYRLETLNLQNNRLTSKGLPEEAFEQLENLNYLYLANNKLTLAPKFLPN---TLISADFAANYITKIYGLTFGQKPNLRSVYLHNNKLSDAGLPDDMFNGSNNVEI-----------------------------------------------LIMSSNFL---------------------------------------------------------------------------------------------------------KYVPKNLPPA------------------------------------------------------------------------LYKLHLKNNKLEKIPKGAFNELAGLRELYLQNNYLTNEGMDNETFWKLSSLEYLDLSSNNLSQIPSG---LPRNIVLLHLEKNAIKTIGRDVLIQIRNLEYLLLHN-NKLKARGIHPQAFQGLKKLHTVHLYNNILERIPSGLPRRVKTLMILHNQISEINRNDFATTYLLEELNLSYNKITSPHIHREAFRKLRLLKSLDLSGNNLHTLPFGF---PKNLQILKLKENDISTIPRRALAGMT-KLQELYLSNNKLKVNSIYRGAWRELS-SLQLLDMGGNQLISIPSD-----LPGSLEYLYLQNNKIT------------------MV-SENAFEST----------------------------PNIKG-----------------IFLRYNKIA-------------------------------VGAVK-ESTF-----------QS----------------------------------------------------------------------LKHLQVLDIE---------------------GNFE---------------FSDTSKNR------DNSEEEEEEEEEEE--------SR-----------------------
>XP037743614-podocanlike-Chelonia-mydas
------AGLGPSSGIHRTRLSCG----CL-L-VL-F--V---------------------------------------------------------------KIP----------SLCLVGSQ------------------------------------------------------------------------------------------------------------------------------------------------------------------DD-------------------EDNPP----SP-----RLRGGALP---------------------------------------------------------------KKN---APGCPANCTCPS---EETVECGGLDLHVFPSNVSRAVQHLSLQNNQLRELPYDKLA--QLTSLKTLNLHNNHIISDGLPDEAFESLESLQYIYLANNKLTVAPQILPS---TVRIVDLAANLLTEVYPLTFGQKANLRSVYLHNNQLANSGLPYDAFNGSDAVST-----------------------------------------------MILSSNQL---------------------------------------------------------------------------------------------------------SYLPQNLPPA------------------------------------------------------------------------LVRLHLQNNRIARIPRGALSSHWKLRELYLQNNNLSNQGLDPSTFSKLKSLEYLDLSNNNLTEIPAG---FPPNIMILHLGKNRIGSLPRDSLSRVRGLQYLLLQS-NRLTAAGIHPDAFLRLRKLHTLHLYNNRLERVPPGLPRRVRSLMILHNQIAHVGLHDFASTYLLAELNLSYNRLCSAKIHRLAFRKLRRLQSLDLSGNQLTLLPAGL---PPSLQVLTLHKNQLNSLSPELLANLT-SLKELHLAHNRLRISSITPGTWQELQ-GLKLLDLSNNELSYIPPD-----LPESLEYLYLQHNRIA------------------VI-GAEAFHTI----------------------------PDIRA-----------------IILRSNRLL-------------------------------AASVS-DQAF-----------VD----------------------------------------------------------------------LKQLEVVDTT---------------------GNPE---------------PISVKMPRAGH---PG---------------------------------------------
>XP007065190-prolargin-Chelonia-mydas
--------MKAA--L-----RLL----LL-L-IL-V--L---------------------------------------------I-S---------------EV-N---------GQRRKPGR----------------------KPG-----------------------------------------------------------------------------------------------------------------------------------------LKPAR---------------------------------------PT---------------------PEPVEP------TELP-----PPL--------PP-----GPPSV---FPDCPRECFCPP-DFPSALYCDSRNLRKVPL-IPPRIHYLYLQNNFIDSLPEESFK--NATGLRWVNLDNNRI--KKLDRRVMEQMESLVFLYMEKNQLK----------------------------------------------------------------------------------------------------------------------------------------------------------------------------------------------------------------------------------EVPSFLPAN------------------------------------------------------------------------LEQLRLSRNQISKIPSGVFNKLEHLVLLDLHHNKLSDGVFNKNTFRGLKNLMQLNLAHNILRKLPPG---LPSAVHQLFLDRNNIEDIPDDYFKEFPNLAFLRLNY-NQISD---------------------------------------------------------------------------------------------------------------------------------------------KGLP------KNSFNLS-NLLVLQLAHNKLTNMPF------INPKLEHLYLNDNSIE------------------RI-NGTQICPTALVTFQDLS-------------SDLENVPRLRY-----------------LRLDGNQLK--------------------------------PPIP-LDLM-----------MC----------------------------------------------------------------------FRLLQSVVF------------------------------------------------------------------------------------------------------
>XP027679637-tsukushin-Chelonia-mydas
--------MP----L-----SAW----F---SLL-L--L----------------------------------------------------------F----LC-------------------------------------------------------------------------------------------------------------------------------------------------------------------------------------------------------------------------------------------------------------------------------------------------IGT---TKTCSPGCHCEVESFSLKVDCSGIGSHIVPVPIPLDTSYLDLSSNKLETINESMLTGPGYTTLVSLDLSYNKI--AKISSTTFSRLRYLESLDLSHNSLA----------------------------------------------------------------------------------------------------------------------------------------------------------------------------------------------------------------------------------VLPDECFPS---------------------------------------------------------------------SP-LGDIDLSNNNLLDITLDVFASQGKPINVDLSNNMISA--VTRHHDKNIPNIQSLNLSGNRLKTVPN----QGIPLRYLNLDGNPLAKIEKGAFVELKDLIHLSLSSLHGFREISP----------------------------------------------------------------------------------------------------------------------------------------------------YSFKELP-NLQVLDLSGNNLKLFSAEIVF--GLSSLQELNLSSTSVS------------------FL-PKTVLKYL----------------------------PTIKS-----------------ITLGKNVQC-------------------------------LKVTK-EGQYH----QQKEVLRC----------------------------------------------------------------------HDSHGSVAAAPYVS-------------------------------------------------------------------------------------------------
>XP007065488-Lingo2-Chelonia-mydas
--------M-----L---HTAISCWQPF--LGLA-V--L---------------------------------------------------------------LV------------------------------------------------------------------------------------------------------------------------------------------------------------------------------------------------------------------------------------------------------------------------------------------------FMGS---TIGCPARCECSA-Q-NKSVSCHRRRLISIPEGIPIETKILDLSKNRLKSVNPEEFT--SYPLLEEIDLSDNIV--ANVEPGAFNNLFNLRSLRLKGNRLK----------------------------------------------------------------------------------------------------------------------------------------------------------------------------------------------------------------------------------LVPLGVFTG---------------------------------------------------------------------LSNLTKLDISENKIVILLDYMFQDLHNLKSLEVGDNDLVY--ISHRAFSGLLSLEQLTLEKCNLTAVPTEALSHLHNLISLHLRHLNINILPVYAFKRLFRLKDLEINYWPLLDMMP--ANSLYGLN------------------------------------------------------------------------LTSLSVTNTNLSAIPYSALKHLVYLTHLNLSFNPISTIEAGMFADLV-RLQELHMVGAQLR--TIEPHAFQGLR-FLRVLNVSQNLLETLEENVFH--SPQTLEILCINNNPLACDCRLLWLLQRQP---ILQFGSQQPMCAGPD-SVREKLFKDFHSTALSFYF--TCKKPKIRDKKLQYLVVEEGQTVQLMCSADGDPQPTISWVTPRRRLITTKSNGRATVLGDGMLEIRFAQDQDTGIY-----------IC---IASNAAGNDTYSASLTVKGFTSDRFLYANRTPMYMTDSNDTSSNGTNVN-TFSLDLKTILVSTAMGCFTFLGVVLFCFLLLFVW--SRG--------KGKHKTS------IDLEYVPR--KNNGAVVE-G-EVAGPRRFNMK----------------------------------MI
>XP037741832-Lingo3-Chelonia-mydas
--------M---------LYTMTCWLPV--LGLH-W--I---------------------------------------------------------------LL------------------------------------------------------------------------------------------------------------------------------------------------------------------------------------------------------------------------------------------------------------------------------------------------STAR---VVACPARCECAP-Q-IKSVVCHRKRLSSIPEGIPTETKILELSKNRIRCLNPGDLS--PYPLLEELDLSENII--VSVEPGAFSNLFNLQILRLRGNQLK----------------------------------------------------------------------------------------------------------------------------------------------------------------------------------------------------------------------------------LIPSGVFTK---------------------------------------------------------------------LTNLTLLDISENKIVILLDYMFQDLRNLKNLEVGDNDLVY--ISQRAFSGLLGLEQLTIEKCNLTAISAESLSYLQNLEVLRLRHLSISTVEDGNFKKLYNLLQLEIDNWPLLEDIS--PTSFQGLN------------------------------------------------------------------------LTSLSITYTNITAVPTAALKNLVYLMYLNLSYNPISTVPKGSFKDLI-RLRELHMVGAFLV--SVEPQAFSGLR-QIRLLNLSNNFLSTLEESTFH--SVNTLETLRVDRNPLACDCRLLWILQRRK---TLNFDGQQPMCSSPP-EIQGNALRDFPDSILFEYF--TCQKPKIRDRKLQHITAREGQSVSFLCRADGEPVPAIIWVSPQHRMITTKSTGRATVLPGGTLQIRFAQVQDSGTY-----------IC---IASNAGGNDTYFATLTVKGHPVDGSLYANRT-LSLSEFNDTFHNNTQVFLKFTLDLKTILVSTAMGCITFLGVVLFCFLLLFVW--SRG--------RGQHKNN------FTVEYSFR--KVDGPTTT-A-GQGSARKFNMK----------------------------------MI
>EMP27764-Lingo1-Chelonia-mydas
---------------------------------M-L--G---------------------------------------------------------------SV------------------------------------------------------------------------------------------------------------------------------------------------------------------------------------------------------------------------------------------------------------------------------------------------LSGS---ATGCPPRCECSA-Q-ERSVLCHRKRFLAVPEGIPTETRLLDLGKNRIKTLNQDEFA--NYPHLEELELNENII--SAIEPGAFNNLFNLRTLGLRSNRLK----------------------------------------------------------------------------------------------------------------------------------------------------------------------------------------------------------------------------------LIPLGVFTG---------------------------------------------------------------------LSNLTKLDISENKIVILLDYMFQDLYNLKSLEVGDNDLVY--ISHRAFSGLNSLEQLTLEKCNLTSIPTEALSHLHGLIVLRLRHLNINAIRDYSFRRLYRLKVLEISHWPYLDTMT--SNCLYGLN------------------------------------------------------------------------LTSLSITHCNLTSIPYVSVRHLVYLRFLNLSYNPILTIEGSMLHDLL-RLQEIQLVGGQLT--TVEPYAFRGLN-YLRILNVSGNLLTTLEESAFH--SVGNLETLILDNNPLACDCRLLWVFRRRW---RLNFNKQQPTCSTPE-FVQGKEFKDFPDVLLPNYF--TCRRARIRDRKPQQIFVDEGHTVHFVCRADGDPPPTIMWLSPRKHLISTKTNGRLTVFPDGTLEVRYAQIQDNGTY-----------LC---IASNAGGNDTMLAHLHVRSYSPDWPHQPNKTFAFISNQNESDANSTRATVPFPFDIKTLIIATTMGFISFLGVVLFCLVLLFLW--SRG--------KGNTKHN------IEIEYVPR--KSDAGISS----ADAPRKFNMK----------------------------------MI
>NP571788-asporin-precursor-Danio-rerio
--------MK----V------------LL-L-L--A--L---------------------------------------------L-T---------------LC-N---------AK-----------------------------PYKHI--------------------------------------------------------------------------NV---------------------------------------------MEFMK--------HH-D------IMQQDA--------GD----FDDDDDDDDDDKDYD------------------------------------------------------------DYDDNF---VTDCPEGCRCSK----KVLQCSDQGLTKVPKDIPANTLLLDLQNNDITEIKEDDFK--GLDNLYALFLLNNQI--SKIHPKAFRNMNKLKILHLSYNLLT----------------------------------------------------------------------------------------------------------------------------------------------------------------------------------------------------------------------------------QMPENLPIS------------------------------------------------------------------------VQSLRLHDNKISRLPKGAFKGMHDLNVLELSANPITNSGIDVGAFDDMA-TLYLRIAEAKLTAIPKD---LPSSLNELHLDYNKIAKVESEDFLRLKGLQRLWLDF-NQIKY-----------------------------------------------------------------------------------------------------------------------------------------------VE--N---GTFAATP-KVREIHLDNNKLKKIPPGLN---TLKYLQVMYLHANSIG------------------YV-GVNDFCPSRT----------------------RAKKALYTR-----------------ISLYANPVK-------------------------------YWEIQ-PPTF-----------RC----------------------------------------------------------------------VSSHNSVQLG-------NHRK------------------------------------------------------------------------------------------
>NP001002227-biglycan-Danio-rerio
---MLS-VCV----A------------FL-F-LCTH--L---------------------------------------------P-I---------------YS-S---------AL-----------------------------PFEQK--------------------------------------------------------------------------GF---------------------------------------------WDFGK--------DI-DVKE---MMM-DQ--------EE----GSAVE---------P---------------------------------------------------------------KPE---HPTCPFGCRCEL----RVVQCSDLGLGYVPYDIPADTLLLDLQSNRITEIREGDFK--GLSNLYALVLRYNQI--SKIHPKAFLPLKRLQKLYISHNLLT----------------------------------------------------------------------------------------------------------------------------------------------------------------------------------------------------------------------------------SMPKNLPSS------------------------------------------------------------------------LVELRIHDNRIKKVPAFSFSGLHNMHVIEMGRNPLQNSGFEPGAFMGLK-LNYLRISEAKLTGVPKD---LPGSLHELHLDNNQIQAIELVDLSQYTQLQRLGLGS-NQIRH-----------------------------------------------------------------------------------------------------------------------------------------------IE--H---GALSYLT-NLRELHLDNNRLPSVPSGLS---HMKYLQVVYLHSNNIT------------------NV-GEDDFCPTGF----------------------GLKKVFYNG-----------------ISLFDNPIR-------------------------------YWEVQ-PSTF-----------RC----------------------------------------------------------------------VSDQMAVQFG-------NHKK------------------------------------------------------------------------------------------
>NP001001825-biglycan-b-Danio-rerio
MS-MFSCRSL----L------------LL-L-LSVS--L---------------------------------------------T-A---------------PS-M---------AL-----------------------------PFEQR--------------------------------------------------------------------------GF---------------------------------------------WDFAM--------DG-EAGD---VMMRD---------EE----GSASE----------------------------------------------------------------------EL-PPD---VFICPFGCHCQV----NIVQCSDLSLIAVPKEIPRDTKLLDLQNNCITELKENDFK--GLTNLYALSLVNNKI--SKVHPRVFTPLRHLKKLYFSHNLLT----------------------------------------------------------------------------------------------------------------------------------------------------------------------------------------------------------------------------------VVPKNLPPS------------------------------------------------------------------------LVELRIHDNRIKKVAEGTFSGLGSMNCIEMGGNPIQNSGFEPGAFKGLK-LNYLRVSEAKLTGIPKD---LPDSLHELHLDNNQIQAIELEDLRRYKHLYRLGLGF-NQIRM-----------------------------------------------------------------------------------------------------------------------------------------------IE--N---GSLSYVS-NLRELHLENNRLTRVPKGLP---DMKYLQVAYLHSNNIS------------------QV-DVNDFCPQGF----------------------GMKRNFYHG-----------------ISLYGNPVN-------------------------------YWEVQ-PATF-----------RC----------------------------------------------------------------------VADRLAIQFG-------NYKK------------------------------------------------------------------------------------------
>NP957357-chondroadherin-Danio-rerio
--------MYT---------FHV----LL-VCLQ-F--C---------------------------------------------A-H---------------TA-FA--------A-------------------------------------------------------------------------------------------------------------------------------------------------------------------------------------------------------------------------------------------------------------------------------------------PTQCPSQCHCH--GDLQHVICDNVGLKKIPR-ISEATRLLNLQRNNLGNLPTGGFS--EMKGLISLHLQHCQI--RELSGQAFKGLNKLIYLYLSDNEIS----------------------------------------------------------------------------------------------------------------------------------------------------------------------------------------------------------------------------------TIKPGAFED---------------------------------------------------------------------LTELTYLYLDGNQITSLPKGIFSPMINLFILQLNNNKLRE--LQPGTFKGAKDLRWLYMSGNELSSIQPGSLDEVENLAILTLDQNNLSTYPLLAMSKLRVVEELNLSK-NPLSLIP--DHAFRSFGR-----------------------------------------------------------------------------------------------------------------------YMEKLHLNDMSLE--KFSNAAFEGVT-ALKSLHLENNKLRSLPNSL----EFSTIQNITLFNNPWSCTCPLTNLRKW---MDTTRN-RPDAVCA-----------------------------------SP--------------ANQKGKQIRD------------------------------------STAFT----------RC----------------------------------------------------------------------------------------------------KGKTK---------------R--ARKGTRL---------------------------------------------------
>NP001274009-chondroadherinlikeb-precursor-Danio-rerio
--------M----PT---WPVI------I-L-FA-L-KI----------------------------------------------------------------------------------------------------------------------------------------------------------------------------------------------------------------------------------------------------------------------------------------------------------------------------------------------------------------H-TAL---SAKCPKVCVCDS--IQLTIACVNKNLTEVPPTIDEITVKLDLRGNDLQELPTGAFAHDGLSSLKQLIIDRNRV--EEIQPGAFSQLGFLNLLSLTHNQLVYIPNMAFQGLQNIKWLRLSHNFINYLATEAFAGLFTLTRLSLDNNELQ--FFPTETMTRLSEVTRLELSFNPMTYLGEESVSMLKLTHLLLDHNSLQDFSNAAILLSPRLTHLDLSHNQLRILQPMAGSPKLTRLNLAGNPIYCSCYLRPLREWATRERVRLGGTCGGPAHLSGENLEVVQPVNLRCLSQEAMLPTTP-SPKKGKCPANCACETENHSSCENKGHTKIPRGFSPDTRLLDLRGNHFHYIPANSFPGTAEVVSLHLQRCKIHDIEDGAFSGMKSLVYLYLSENDLTSLTPEAFKGLPHLTYLHLEKNRFTQFPKGAFKLLPGLLALHMENNAIAK--LETGLLTSAEKLRGLYLTSNAITAAAPQAFNPAPDLETLHLGSNKLQEVPTEAFSKARSLAELKLSH-NPIRWIG--AGAFQPVGT-----------------------------------------------------------------------------------------------------------------------TLRHLYLDHMGLE--KVSTDFLAGLGSGLRSLLLEGNQLEELPD----LSPLTGLEVINLAENPLLCDCPLLPLRKW---IEQVNL-KVRATCG-----------------------------------HP--------------PELRGQRVKD------------------------------------VHVFK----------SC-----------------------------------------------------------------------PGGKSPSAQH--------PKPESARVSPKDRKATGKS----------RKG--AKP------------HTVQKT---------------------KRK-------------
>XP017210255-chondroadherinlike-Danio-rerio
--------M---------RPTVG----CL-L-LS-L--M---------------------------------------------M-------------------------------S------------------------------------------------------------------------------------------------------------------------------------------------------------------------------------------------------------------------------------------------------------------------------------VGQ---TLKCPRVCVCDN--TKLTVKCIGNNLTHIPPTIDEIIVKLDLKKNNFGELPKNAFKHDGLSSLKQLYLDRNRI--EEIHPGAFAALNSLNLLSLTYNQLVYLPNMAFQGMMNIQMLHLSHNSLNNLATEAFAGLLALTHLNLDHNELQ--YFPTKTMTRLIEVTHLDMSYNPMTYLVEESVVMPKLTHLSLKHNALQDLSESTISLSPVISHLDLSFNQLSYIQALAASTHLTSLNLTGNPIRCTCLLRDLKLWALKSGIRLFGVCAWPPHLSDEPLENVQEQDLRCRPQDEWTVSTAKSKKTRKCPKDCLCEYAAHATCENRGHTKVPSGFPRKTLLLDMRGNHFHYLPSKSFPGIPEVVSLHLDSCKIHEIEGGAFQGMKNLIYLYLSDNQLSSLDAKVFEGAHEIMYLHLEDNKLTHFPSSATTHIPKLLELHLERNLIAK--LEPGLLSPVLQLTGLYLNNNSIATIVPKALDPAPKLDVLHLEDNVLTDVPSDALDHAPLLTELHLSG-NLIRWIG--PRAFRVVAE-----------------------------------------------------------------------------------------------------------------------SLKNLLIDRMGLQ--KMSVRSLAGFGPRLLSLSLEDNLLEELPD----LSPLAGLQNLSLNKNPLMCDCKLLPFYRW---LEKMSL-RVEAVCF-----------------------------------YP--------------SELRGQSVME------------------------------------SAIYK----------NC--------------S-------------------------------------------------------IENAHSFNETS--------NIPNPTQPTESLAKTKIAA---------TPKK--TKSKEFKP-----ERALKMTRPNKK-----------------KMK-----------MI
>NP571772-decorin-Danio-rerio
--------MK----S------------AC-L-SL-L--L---------------------------------------------V-S---------------VC-W---------AL-----------------------------PFRQS--------------------------------------------------------------------------GF---------------------------------------------MDFVM--------ED----------------------EP----ASGDG---------P-----------------------GPELPTTR----------KPHVER---------L-PMMPEGPE---VPFCPFRCQCHL----RVAQCSDLGLKTVPEKIPLDTTLLDLQNNKITEIKENDFK--GLKGLQTLILVNNKI--TIIHAKAFSSLINLERLYLSKNLLK----------------------------------------------------------------------------------------------------------------------------------------------------------------------------------------------------------------------------------EVPANIPKS------------------------------------------------------------------------LQELRIHENQINKIKKSSFAGMANVIVMELGSNPLSSSGVDNGAFADLKRVSYIRIADTNLTSIPKG---LPSSLFELHLDGNKITKVTADSLKGLKNLSKLGLSH-NEISV-----------------------------------------------------------------------------------------------------------------------------------------------VE--N---GSLANVP-HLRELHLENNALTAVPAGLA---DHKYIQVIYLHSNKIA------------------AV-GTEDFCPPGY----------------------NTKKAMYSG-----------------ISLFSNPVP-------------------------------YWEVL-PITF-----------RC----------------------------------------------------------------------VFDRSAIQLG-------NYRKK-----------------------------------------------------------------------------------------
>XP686507-ecm2-Danio-rerio
--------MR---------PNL-----ILAMSLL-AC-LT-FSLANEQRRPLVQGKRRGPKRARKQTISLQ------GTPEFEVTAGKSENCVFRGITMYDQTA-WSPKPCVSCLCSKG--EVVCDQILCPTLQCQLKFQPMGECCPICIDQDEFSGDPPTPNDLAD--RRDKDR--LKKDEEE-RVRKKDAERKQRKKQKKEEAERQKKL-----KEAKEAKEK---------------EAEQRRLREEEAAAEERKKKMEEQ----------AEEE--RARRLEMEQREMEAG--LRGDEATED---EDVWLRGDVFQMSASP-SLLPLPE------------------------PS--------------EPVEE---GP----------ESE---MTLLPPGCTISDV----IVTCENAKLMGIPPLSIPELKSLNLQGNEIKTIPAGAFN--GIPNLEWIDLGKNKIHSSGIDPQAFKGLKLLSRLYMDGNLLE----------------------------------------------------------------------------------------------------------------------------------------------------------------------------------------------------------------------------------QIPTELPST------------------------------------------------------------------------LQELKINENNLREIEENSFEGLSSLVTLEMEGNLLSEGNVNPQAFKPLKELNYLRLNRNHFRTIPQG---LPESLLELYLENNLIEDISEMAFNHTTNINVVVLRH-NKLDESGIAPLAWINNRN-----------------------------------------------------------------------LESIDLSYNNFYLVPSFL---PKSLVHLVLVGNQIERIPGYVFAHMEPGLEYLYLSYNKLDGDGVEPESFFGTLNTMTELCLDHNHLMAIPMGIN---EMTTLHFLRLNNNKIR------------------HV-PEQAICDPL-----------------------SEDDSHLVA-----------------VRLENNFID-------------------------------PRKIP-PTAF-----------SC----------------------------------------------------------------------VRSYSSVVLKP--------QRIK----------------------------------------------------------------------------------------
>XP005164829-podocan-like-Danio-rerio
--------MK----P-----LV-----LL-FWIF-V--VTV----------------------------------------HTFVLQPS------------VNV--TV---LQNASAEG------DLWG-------------KQRLTRVMEA------------------------------LNA-----EEEK----S---E----------------------------------------------------------------------EIRGAE------ETNNSNE--------------KETEM----GQTMIR-FSSTPQRPASAPETLYVITNTSRTNDD---VMNVS--LHLKEAGPTA---LPSTFT-------------AKHKDNKPSPYCPSECSCYG----RVVQCSDKHLVKIPYGIPYNSRYILLMNNKIDSIQLNLLS--QYDSMEFLVLRNNRLTDSAV-KKAFEGIQRLKRLYVERNLLR----------------------------------------------------------------------------------------------------------------------------------------------------------------------------------------------------------------------------------SIPTDLPAT------------------------------------------------------------------------LEELRLDWNQISAMSNAAFERCPSLQILSLSNNTLLT--IPPGVLLPLGSLRTLTLSYNQLASVPMQ---LPLSLRELYLRGNRIQRLQGDMFWGESELQILDLSL-NRLTDKGLGKAALLNATG-----------------------------------------------------------------------LESLNLEGNLLKRVPRHL---PHTIKTLNLEGNFILSITKDAFVSMP-QLEHLGLARNKIA--KVALGAFRVLP-LLHQLDMSYNALEQVPRQ-----LPLWLHSATFMHNNIR------------------SI-PRDAFCW----GRDN-----------------VSPLSRLVK-----------------VQLEYNMID-------------------------------LGHLD-TLAF-----------RC----------------------------------------------------------------------LRGFQVVELY-----------------------------------------------------------------------------------------------------
>XP690189-ecm2-Danio-rerio
--------MQ---------ALL-----VFCV-----C-LGALVAKGEAFNVL-DS----LA---G-----VSNSQHQ---------------------LVDSSS-A------------------------------------------------SGEQRTN------------------------QAERTDT--------QSVLGRTEGVWVELNALRELKDEKKRLLDQ-------GEEQKAKK-------------------K-EE-ED--D-DDEE-EDEEEEEEEEE-EEG---EEGKEEEEAEEEENEAS-N------------STLT-------------------------------------------------------------------DSLPEGCQLAES----RLSCMQIGLSELPVITNLEVTILELPGNNLTSIPPSGFS--GLPNLEELDLSMNRLDDSSLDSALFMNLTKLKRLKLDGNDLT----------------------------------------------------------------------------------------------------------------------------------------------------------------------------------------------------------------------------------IIPN-LPTS------------------------------------------------------------------------VEDLKINNNKITHLASHVFKGFSNLQVLELAGNILYEGSIAPWAFKPLKALKYLRLDKNRFSSIPAG---LPPSIEELRLQENQIVEIQDRLLDKCVHLKVLDLSH-NLLKENSIYPEAWIKQPK-----------------------------------------------------------------------LESLDLSYNQMAVVPTDL---PRALLYLSLQHNHIHSIPPYSLSHLRPGLQTLRLSHNLLEEHTVQGKSFRGVYQSLVELHLDNNRFERVPLNMR---HFKKLQLLHLDHNRIS------------------SV-PSKSLCKVK-----------------------RTEDSPLST-----------------VHLEYNYIN-------------------------------VKKIH-RAAF-----------SC----------------------------------------------------------------------IQDQSKIILEP--------QNQS---------------------------QGY----------------------------------------------------------
>NP001124118-LOC100170811-Danio-rerio
--------MK-----------------LA-VCLC-LC-LVALAAEGKPEKGR-------RQRISKHFTDDALEYDNP------FLPGRSSQCLVNGISLFEGAV-WSPEPCSVCQCKYG--AASCRTIPCSARASPTLKSVVGKHSPPS---------------------------------------------VGKKQKNRLTGNG---------VRQVKPKKSKMEIVPAKEVW-AKKNQDVRKPVPTD-------------PFDSDDH--D-DDDY-DDSDSDDDDDD-SSSILPAGRPLPAPAGRPVDRGAGR------------PVIR----------------------------------------TS-------------------VH---MESLPSGCLLSES----LIACGNTRLTQMPIIRDAGVRSLFLADNKISKIPAHALA--GLPNLEWLDLSKNKLDDFSLAPDVFKNLTKLRRLNLDGNNFT----------------------------------------------------------------------------------------------------------------------------------------------------------------------------------------------------------------------------------KVPS-LPPS------------------------------------------------------------------------LVELKINDNKLSGLTPHSFKGLTQLLTLELEDNYFHDGNVSPLAFKPLRKLIYLRLDDNKFRAIPSG---LPVSVQELHLSDNKIEVVHSGLLNKTTNLRVLNLSH-NRLREDRIHPRAWIHLLK-----------------------------------------------------------------------LEFLDLSHNKLVHVPSFL---PVGLLQLVLHHNQIERIPGYVFGHLRPGLDSLQLSYNRLREDGINEVSFIGLYNSLTELLLDHNQLRAIPRGIV---QLKSLQHLRLNHNYIS------------------YV-TMNSLCDTT-----------------------ARDDSSLVS-----------------VHLEFNLIE-------------------------------RRLIP-PTAF-----------SC----------------------------------------------------------------------IRTYQSVLLRP--------QRYE---------------------------EHQI---------------------------------------------------------
>NP001335412-epiphycan-Danio-rerio
--------M-----V-----SLR----LM-W-VL-L--V---------------------------------------------L-C---------------VA-A---------AS-----------------------------PPRYV-----RQT----------------ELHNYDDNN------D-------VDLDQ---N----VD----------GDNAY--------------------------------------------EDYYD--------NES-------------------EIEI----TRV----------DPFEGIESSHSASL-EEKE------EEELPIKPQLI---------PS---SGASG-TL-----MGPSAQGGMSVC-VLCTCLV----GSVYCDDLKLDRVPP-LSKDTTHFYSRYNKISRISKSDFA--NLNKLKKIDLTSNGI--SRIDDDAFFGLPSLEELILRENNIR----------------------------------------------------------------------------------------------------------------------------------------------------------------------------------------------------------------------------------QLPA-LPPS------------------------------------------------------------------------MTLIDVC------------------------HNHLGSTGIQREAFKDMPGLLYLYLTDNNIDHIPVP---LPESLRSLHLQNNNIQMIHEDTFCNPHDLNYIR------------------------------------------------------------------------------------------------------------------------------------------------------------------------------------------------------------------------------------------------------------------------NALED-----------------VRLDGNPIN-------------------------------LSRTP--QAY-----------IC----------------------------------------------------------------------LPRIPIGNLF-----------------------------------------------------------------------------------------------------
>XP001338027-fibromodulin-Danio-rerio
--------MRG---------WIL----LL-I-LA-R--L---------------------------------------------V-N---------------LS-M---------TQ-------------------------------------------------------------------P--------------------------------------TNSLTWLSYLRNR-----------------------------------AYSYASLR------NED---------------------------------------------------------------------------------------------------------EPS---VLDCPLECDCPP-AYPKAMYCNNRKLQHVPF-VPSHIKYVYLQNNQITGITNGVFD--NAPNLTWIIMHANKLTSDKIGDKVFAKLPNLQRLFLQNNNLS----------------------------------------------------------------------------------------------------------------------------------------------------------------------------------------------------------------------------------RVPQDLPHS------------------------------------------------------------------------LRDLHLNHNNISVVPLNSFHGMSNLTALYLQANAIED--LG-NALKGLLSLTVLDLRGNRLKMIPQS---LPPKLSQLYLEYNYISSIPADFLSQRPDLRFVRLSH-NQLTN---------------------------------------------------------------------------------------------------------------------------------------------GGIP------ANAFNVS-TLVELDLSFNKLERIPT------ISTSLENLYLQANKIK------------------EF-SVSSFCRVVD----------------------TNNYSNLRV-----------------LRLEANEIT-------------------------------PRDIP-NEAV-----------LC----------------------------------------------------------------------LRLATNIDL------------------------------------------------------------------------------------------------------
>NP001025243-fibromodulin-Danio-rerio
--------MR----------LIA----LL-L-LG----L---------------------------------------------M-E---------------VS-L---------AQ-----------------------------------------------------------------------------------------------------------DPFQWLSSLHSRG-------------------------------------YAS-----------------------------------------------------------------------------------------------------------------LQADNT---GGECPEECDCPP-TFPIAMYCDNRNIQKMPY-IPSRMKYVYLQHNQITSVPDNAFG--NATNLVWVMLHENHINS--VGKQAFAKLSNLNRLYLNNNNLT----------------------------------------------------------------------------------------------------------------------------------------------------------------------------------------------------------------------------------EVPSNLPRS------------------------------------------------------------------------LRDLRLNHNKIGKLAPNAFEGMENLTILLLHHNSLQD--IG-VGLKGLKSLTLLDVSRNQLKKVPES---LPEMLHQLYLDSNSIGAVPANFLNQFSNLQYVRFAH-NELTN---------------------------------------------------------------------------------------------------------------------------------------------KGIP------QNTFNNS-GLVELDLSFNKLESIPV------VSTSLQHLYLQANQIK------------------EF-TLGSFCSVVD----------------------VMNFSRLRV-----------------LRLEGNEIG-------------------------------AGDVP-SEAA-----------LC----------------------------------------------------------------------LRLASDIAV------------------------------------------------------------------------------------------------------
>NP001020719-keratocan-Danio-rerio
M-----LTME----V-----LLV----AF-V-AV-F--L---------------------------------------------T-S---------------QV-H---------SDEI------------------------------------------------------------------------------------------------------------------------------------------------------------------------------------------------------------------P---------------------YEHL--------------------------------------MSQ---LQACPKECNCPP-NFPNAVYCDNKGLKSIPV-IPPYTWYLYLQNNLIDVLSANALR--NATQLKWINLNRNKITTEGLEVDALRAMSNLVHLYMEDNLLS----------------------------------------------------------------------------------------------------------------------------------------------------------------------------------------------------------------------------------SIPSPLPAK------------------------------------------------------------------------LEQLRLSRNKISKIPPGVFSGMGHLTLLDLQSNKLQDDAVTEVSLKGLNNLIQINLAKNQLNSMPLG---LPPTTTQIFLDGNNIEKIPAEYFKGLPKVASLRLNR-NKLAN---------------------------------------------------------------------------------------------------------------------------------------------GGIP------KNVFNLS-SILDLQLSHNQLTEVPV------ISSGLEHLHLDHNKIK------------------SV-NSSDICPPGV--LDDHL---------------EEKSPRLRY-----------------LRLDGNEIQ--------------------------------PPIP-RELM-----------TC----------------------------------------------------------------------FRLLRAVVI------------------------------------------------------------------------------------------------------
>NP001002059-lumican-Danio-rerio
--------MF----------ALG----SI-L-LA-G--L---------------------------------------------L-S---------------LS-L---------AQ-------------------------------------------------------------------Y-----DY-------------------------------YDEY-----------------------------------------------YI-----------------------------------------------------P----------------------------------------------------------SAPLEGVS---SPSCAQECECPI-NFPTAMYCNERNLKFIPI-VPTGIKYLYLQNNFIEEIKAGVFD--NATDLRWLVLDNNNITSDKIQAGTIDKLGSLEKLLFSHNKLT----------------------------------------------------------------------------------------------------------------------------------------------------------------------------------------------------------------------------------KPPGSLSKS------------------------------------------------------------------------LDELKLIGNKLTSFPANTLAGMENLTTVHLSKNKLTTESLT-GAFKGLKSLILLDVSENKLKKLPSG---VPASLLMLYADNNDIDSIPNGYLAKLPLLQYLRISH-NKLVD---------------------------------------------------------------------------------------------------------------------------------------------SGVP------AGVFNVS-SLLELDLSFNKLKTIPE------INESLEHLYLQVNEIN------------------KF-ELTNICRFSS----------------------PVNYSRLRT-----------------LRLDGNNIT-------------------------------HSSMP-DDTA-----------NC----------------------------------------------------------------------LRQASEIIFE-----------------------------------------------------------------------------------------------------
>NP001018560-LOC553753-Danio-rerio
--------M----------------------------------------------------------------------------------------------------------------------------------------------------------------------------------------------------------------------------------------------------------------------DLDYGG---------------------------------------------------VP----------------------INRFL--------------GEPSVL-------TLDP-GWYRAVN---TQSCPLECDCPI-QWPTAIYCDHRGLNQLPSGLPFRLQYLFLQGNNITSLGSRAFD--NTTYLRWLILDHNELLSEQLDNVLFSSLTRLVNLFINHNNLT----------------------------------------------------------------------------------------------------------------------------------------------------------------------------------------------------------------------------------KVPAGLPSG------------------------------------------------------------------------LKQLRLAYNHIEKISEGDFQNLDSLTLILLQGNRLKT--IEEGDFKGLGALNLLDLSHNFLDTFPKH---LPPSVQQLYLSNNSLTGLSENSLHAFSGLRYLRLGH-NKLRN---------------------------------------------------------------------------------------------------------------------------------------------ERLD------PGAFNLT-SLVELDLSYNRLTEIPS------VPITLQYLYLEVNHIQ------------------EF-NVSSFCRTVG----------------------PTSYSRMKI-----------------LRLDGNKLE-------------------------------YHKLP-PDWV-----------FC----------------------------------------------------------------------LRVLHNIYI------------------------------------------------------------------------------------------------------
>NP001071085-nyctalopin-Danio-rerio
--------M-----------CFI----II-V-YF-L--L---------------------------------------------L-PPH-------AL----SL-WA--------C-------------------------------------------------------------------------------------------------------------------------------------------------------------------------------------------------------------------------------------------------------------------------------------------TRSCPPTCTCTQ-EKSCSVLCDHVNMMDLPKEFPCEASSINLDKNSLKFLSERAFG--TLPSLKTLSLKYNNI--SFITPGAFKGLPNLVELKMAHNEYI-----------------------RYLHTRTFTALKRLVRLDLSDCNLF----------------------------------------------------------------------------------------------------------------------------------------------------------------------------------NMPDRIFLE---------------------------------------------------------------------QITLKELLCFQNNFRRVP-GALRGMENLTHVYLERNKIEA--VAYNSLLGLTSLKYLNLQENRINVIHDEAFKDLIRLENFYLNDNLLVDLPQQAFKGLSNLKMLNLGG-NLLTNVS--KTWFSDLVE------------------------------------------------------------------------------------------------------------------------LEVLYLDRNRLS--YIEDGSFENLT-SLITLHLNSNNLTSLPFSVFQ--PIYFIGRLYLFRNPWECTCDLEWLREW---MESYKL-VRDIPCA-----------------------------------SP--------------SSVAGLDLS-------------------------------------EVVFAHL-NS-----TCLDPPELNMTTSLPD-------------------------------------------------YPTVENKFNSLISKLLQQ--------E-LRDEM-----VNITDSLRNGTD----------AESQVSSAHGL---GASQ---------------------------TVFLLVVLFQA--
>NP001013588-osteoglycin-Danio-rerio
--------MR----T----RLRM----LI-A-AV-V--L---------------------------------------------V-S---------------MV-L---------SA-----------------------------SGA----------------------------HYHTHRHH-----R--------------------------------------------------------------------------------LEDVAL--------TEE------------------TDVRA----QR-------------NKRSTNGDDDKNALMLADA----DDSGP-------LQP-------------------------VGDPSDLPTC-LLCVCLT----GSVYCEEVDMTSVPT-LPKETNYLYARYNKIKKITAKDFG--DIVTLKRIDFTGNII--SEIEDGAFAKLTMLEELSLAENQLA----------------------------------------------------------------------------------------------------------------------------------------------------------------------------------------------------------------------------------KLPM-LPAK------------------------------------------------------------------------LTAFNAN------------------------HNKLKTKGVKANAFKKLNKLLHLYLAHNELEAVPL----IPETVRTLHLQNNNISTVSTDTFCKSNDTYYIR------------------------------------------------------------------------------------------------------------------------------------------------------------------------------------------------------------------------------------------------------------------------PNMNE-----------------IRMDGNPIN-------------------------------LGQYP--NSF-----------IC----------------------------------------------------------------------LQSLPIGRYQ-----------------------------------------------------------------------------------------------------
>NP001124122-osteoglycin-Danio-rerio
--------M------------------------------------------------------------------------------------------------------------------------------------------------------------------------------------------------------------------------------------------------------------------------------------------------------------EV----KK-------------SKKKVILSQDYDN--PADK----DVEIP-------GAD-------------------------PKDDEDLPTC-LMCVCLT----GSVYCEDVDMTTVPA-LPQETAYLYARFNKITKITNKDFA--NIATLKRIDLSGNLI--SEIEDGAFSKLSHLEELTLAGNKLV----------------------------------------------------------------------------------------------------------------------------------------------------------------------------------------------------------------------------------KLPM-LPAN------------------------------------------------------------------------LLSLDVN------------------------HNLLKTKGVKANIFKKLIKLAYLYLGDNGLEAIPP----LPESLRVVHLHNNNITSLTDDTFCKGNSTHYIR------------------------------------------------------------------------------------------------------------------------------------------------------------------------------------------------------------------------------------------------------------------------HNMQE-----------------VRLDGNPIT-------------------------------LAQHP--NSF-----------IC----------------------------------------------------------------------LRALPIGHYK-----------------------------------------------------------------------------------------------------
>XP017208890-osteomodulin-Danio-rerio
--------MT----L-----AQL----LT-I-LC-L--L---------------------------------------------LTG---------V-----LV-F---------SQ--------D----------------------------------------------------------Y-----E---------------------ETN--------------------------------------------------------YSDYD---------TDA--------------------------------------ISLP-----------------------------------EAPPVT--QQPD------YD------SQLIY---SYDCARECFCPS-SYPFAMYCDHQKLKEVPN-IPRHIRHLYIQHNDIEEITSKPFI--NATSLREINLSYNKLQSSKVDKDVFKRLKDLTQLHLEHNNLE----------------------------------------------------------------------------------------------------------------------------------------------------------------------------------------------------------------------------------DIPSPLPKT------------------------------------------------------------------------LKRLHLGFNKISKIAADATRELTKLTVLDLGSNRLTDASIKGKILSGMKSLMQIILCNNKLKSMPAD---LPESIQQISLENNSIVSIPEGYFKKTPNLVSLRMPH-NKLKS-----------------------------------------------------------------------------------------------------------------------------------------------VA------YNAFNLS-KLMELHLGHNQLSKPFF------VPRNLEHLYLNHNDFK------------------DL-NISLMCPSLD----------------------LGHPNMLTY-----------------IRLDNNKLS--------------------------------GPVD-YYAY-----------RC----------------------------------------------------------------------FPRLIMIFYGH--------QRKDDEDDSEK--------------------E-----------------------------------------------------------V
>NP001003583-opticin-Danio-rerio
--------MK----M-----LLY-------L-VW-I--L---------------------------------------------L-G---------------FS-L---------GA-----------------------------PPTDL------------------------DLEAFGLENY-----D---------------------DPDS-------WDLHY---------------------------------------------NYDD--------EHE-------------------EVE------TV----------APPTALTPPPAVVV-PENYVE----EMTLPPRPTKS---------PVP--DFKAP-GL-----FGPDTGLGMPTC-LLCVCIS----GSVYCDDSDLTHIPP-LPKETTHFYARFNKITEIKAADFI--NLNQLKRIDLSGNQI--GKVNEDAFRSLLQLQDLMMADNNIQ----------------------------------------------------------------------------------------------------------------------------------------------------------------------------------------------------------------------------------ALPE-LPAS------------------------------------------------------------------------LKHIDIR------------------------NNKLRSSGMHAEAFKEMKELQFLYLSHNKLDYIPVP---LPESLRVLHLQNNNIQSITQDTFCNSHDKNYIR------------------------------------------------------------------------------------------------------------------------------------------------------------------------------------------------------------------------------------------------------------------------KALED-----------------IRLDGNPVD-------------------------------INLYP--QAY-----------FC----------------------------------------------------------------------LPRLPVGTPV-----------------------------------------------------------------------------------------------------
>XP021329413-podocan-Danio-rerio
--------MDER-GLLEL--MCL----LL-L-GW-T--L------------------------------------------------------------------------------IVRGQT--E---------------------------------------------------------------------------------------------------------------------------------------------------------------TDL------------------HLLDE----EE-------AEEVKN---------------------------------------------------------------AEE---KVSCPEKCSCSG---EGAVDCNGVSLSEFPQDLSEQTRQLSLQNNQISEVTLEHLS--RLQQLETLNLQNNRLTTQGLEDEGFDILERLSYLYLANNKLTAAPRHLPP---SLVSADFAANQLTKIFPNTFGQKPALKSVYLHNNKLMDAGLPESMFNGSDSLEI-----------------------------------------------LIMSSNFL---------------------------------------------------------------------------------------------------------RYVPKCLPTA------------------------------------------------------------------------LYRLHLKNNKLEKIPSGAFDNLFHLRELYLQNNFLSNDGMDNETFSHLNSLEYLDLSNNNLSTVPLG---LPRNVILLHLEKNSIQSIAVNALSPIRNLEYLLLHN-NRLRSRSIHPAAFQGLKRLHTVHMYNNLLERVPRGLPRRAKTLMLLHNLISEIGRNDLITLYTLTELNLSYNRLTSAKLHREAFRKLRILETLDLSGNKLQALPLGL---PKSLQILKVKDNQMTEIPEGALLGMT-SLRELYLTNNQLKLSSIYQGAWLEMN-ALKTLDLSGNMLSHIPPD-----LPESLEFLHLQNNRIN------------------SI-SETAFLNT----------------------------PNIKG-----------------IFLRFNRLS-------------------------------VNSVS-EETF-----------AH----------------------------------------------------------------------LSKLRVLDIG---------------------HGNI---------------SPNRGQAG------DNMEEEEEELTQEE--------EETQP--------------------
>XP001923590-prolargin-Danio-rerio
--------MKAG--L-----AYC----CL-L-VL-L--L---------------------------------------------I-T---------------DV-C---------GQRR-PKP----------------------KPV----------------------------------------------------------------------------------------------------------------------------RPSTT--------RKPPA---------------------------------------PSPAT---------------KSEPEPQEP------TDFP-----PPI---------L-----GPPSE---FSDCPRECFCPP-SHPNALYCENRNLRKVPI-IPFRTHYLYLQNNYIDQVTAESFK--NCTELKWINLGNNRI--RSVEKQVFEKLPNLLYLYMQRNELK----------------------------------------------------------------------------------------------------------------------------------------------------------------------------------------------------------------------------------EVPDDLPAG------------------------------------------------------------------------LEQLRLSRNQISKIPPGAFSKMEHLALLDLHHNRISDSSMGKNIFKDLKNLIQLNLAHNILRKMPAN---IPNTLFQLFLDRNNIEEIPQDYFKNFASLAFVRLNY-NQISD---------------------------------------------------------------------------------------------------------------------------------------------KGLP------KSVFNVS-SLLDLHLAHNKLSNVPL------FNSELEQLHLNNNNIE------------------SV-NGTEICPPHNV-------------------HDENGAPKLRY-----------------LRLDGNHLS--------------------------------PPVP-LDVI-----------MC----------------------------------------------------------------------FRHLHAIVI------------------------------------------------------------------------------------------------------
>NP001306114-tsukushin-Danio-rerio
--------MA----S-----LLC----LF-FSLLG---L---------------------------------------------------------------AA-------------------------------------------------------------------------------------------------------------------------------------------------------------------------------------------------------------------------------------------------------------------------------------------------IGA---VKNCHPQCRCEVESFSLKVDCSRIGPGNTPVPIPLDTSHLDLSLNSITSISDTMLSGPGYTTLVSLDLSSNLI--AQISPKAFSKLRYLETLDLSSNALE----------------------------------------------------------------------------------------------------------------------------------------------------------------------------------------------------------------------------------GLSDGCFTG---------------------------------------------------------------------LP-LVELDLSENQFKEFNLDLFTTQDLPIMVDLSRNLLTS--IFRRTPGHPLYIKSLMLAGNQLKTVPK----NGIPLQYLNLDGNLISSIDTGAFDSLTELVHLSLSGLSELTLIHP----------------------------------------------------------------------------------------------------------------------------------------------------GAFRSLK-NLQALDLSNNQLKTLNPDVFS--GLVSLQELNLSNTAVT------------------PL-SRTVFMQM----------------------------PNIKS-----------------ITLGPNVHC-------------------------------WKTHK-QGQFH----RQNDILTC-----------------------------------------------------------------------DNAGLIL-------------------------------------------------------------------------------------------------------
>XP005174327-Lingo1a-Danio-rerio
--------M-----VAGESFLVACWQPI--LILM-L--G---------------------------------------------------------------TV------------------------------------------------------------------------------------------------------------------------------------------------------------------------------------------------------------------------------------------------------------------------------------------------LSGS---ATGCPSRCECNV-Q-ERSVLCHRKKLMSVPEGIPSETRLLDLSKNRIKTINPDEFS--AFPQLEELELNENTI--SAIEPGAFNNLYGLQTLGLRSNKLK----------------------------------------------------------------------------------------------------------------------------------------------------------------------------------------------------------------------------------LIQLGVFTG---------------------------------------------------------------------LSNLTKLDISENKIVILLDYMFQDLYNLRSLEVGDNDLVF--ISHRAFHGLSSLEQLTLEKCNLTSVPTEAFTHLHSLVTLRLRNLNINSIRDYSFKRLYRLKVLEIANWPYLDTMT--TNCLYGLN------------------------------------------------------------------------LTSLTITNANLTSIPYLALRHLVYLRFLNMSYNPIQMIEGNRLHDLL-RLQELYLVGGRLS--VIEPYSFRGLN-YLKVLNVSSNFLTTLEESVFH--SVGNLETLALHDNPLACDCRLLWVFRRRW---RLNFNRQQPTCSSPE-FVQGKEFKDFPDILQPNYF--TCRKSRIRDRKPQQKFVDEGTTVHFVCQADGDPTPVIMWLSPQKQFITMKTIGRLTVFPDGTLEVRYAQIQDNGTY-----------GC---IASNAGGNDTALAHLHVHSYSPDWPNQPNKTLAFISNQNDNSINETRATVPFPFDIKTLIIATTMGFISFLGVVLFCLVLLFLW--SRG--------KGNSKHN------IEIEYVPR--KSDAGMSS-S-GADAPRKFNMK----------------------------------MI
>NP001004576-Lingo1b-Danio-rerio
M--FLQK-M-----VARESYLVACWQPI--LILM-L--G---------------------------------------------------------------TV------------------------------------------------------------------------------------------------------------------------------------------------------------------------------------------------------------------------------------------------------------------------------------------------LSGS---ATGCPSRCECSA-Q-ERSVVCHRRKLITLPEGIPIDTRLLDLSKNRLKAINPEEFL--NYPQLEDLQLNENII--SVIEPGAFSNLLGLRTLGLRNNNLK----------------------------------------------------------------------------------------------------------------------------------------------------------------------------------------------------------------------------------LIQLGVFTG---------------------------------------------------------------------LSNLTRLDISENKIVILLDYMFQELYNLKELEVGDNDLVF--ISHRAFHGLSSLEQLTMERCNLTSVPTEAFSHLHNLLTLKLRHLNVNVIRDFSFRRLYRLKILEIANWPLLESLT--AKSLHGLN------------------------------------------------------------------------ITTLSITNCNLTAVPYVAIQHLVYLRFFNLSFNPIEVVEGNKMHNLL-RLQAFHLVGGRLV--SIEPYSFKGLN-YLRVLNVSSNSLSTLEESAFH--SVGNLETLALHDNPLACDCRLLWVFRRRW---RLNFNRQQPSCETPE-FLQGKEFKDFPDVLPPNYF--TCQKSKIRDHKAIHRFVDEGTTVQFPCQADGDPTPMIMWQSPKKQFITTKSIGRLSVSLDGTLEVRYAQIQDNGTY-----------TC---FAVNAGGNDTRLAHLHVHSYSPNWPHQPNKTFAFILNQSDNSANGTGAMDPFPFDMKTLIIATTMGFISFLGVVLFCLVLLFLW--SRG--------KGNAKPN------IEIEYVPR--KVDGENSP----NEGSHKISMK----------------------------------MI
>XP017207970-Lingo3-Danio-rerio
--------M------------ASSWLCV--LGLL----L---------------------------------------------------------------AL------------------------------------------------------------------------------------------------------------------------------------------------------------------------------------------------------------------------------------------------------------------------------------------------AAPS---CSGCPPRCDCAA-Q-LRSVSCQRRRLSAVPEGVPTETRLLDLSRNRLRWVAAGDLA--PYPRLEELDLSENLI--STLEPNAFANLQALRTLRLRANQLK----------------------------------------------------------------------------------------------------------------------------------------------------------------------------------------------------------------------------------LVPMGAFAR---------------------------------------------------------------------LTNLTTLDLSENRIVILLDFTFQDLRSLKNLEVGDNDLVY--ISHKAFSGLLSLEDLTMARCNLTSISGQTLSYLRGLVTLRLRHLSISTLEEQNFRKLTALRGLEIHDWPFLEFIS--PLSFQGLN------------------------------------------------------------------------LSWLFITNTNITSVPSASFRNLAYLTALNLSYNPISTLESWAFRDLI-RLKELHMVSTNLL--TVEPHALGGLR-QIRVLNLSNNDLVTLEESSFH--SVNSLETLRVDGNPLSCDCRLLWILQRRR---TLNFDGKMPVCAGPP-EVQGYLLSMFTDSALFDYF--TCQKPKIRNRKMQQVMVHEGQPVSFLCRAEGEPTPAIIWISPQRRRITSKSNGRVTVLPGGTLEIRYAQLTDSGTY-----------IC---IASNAGGNDTYFATLTVKGQPVDAAIFSNRS-MYAMDFNETGLNSTRVFLKFTLDLTTILVSTAMGCIMFLGVVLFCFLLLFVW--SRG--------RGQRKNN------FTVEYSFR--KTEGPATT-G-SSGGTRKFNMK----------------------------------MI
>XP021336930-Lingo2-Danio-rerio
MQDMVDRVM-----L---HTAVSCWQPL--LGLA-L--V---------------------------------------------------------------AV------------------------------------------------------------------------------------------------------------------------------------------------------------------------------------------------------------------------------------------------------------------------------------------------FVGS---TLACPSRCECSA-Q-SRSVICHRKRYTAIPDGVPLETRILDLSKNRIQAVNPDDFA--AYPHIEELDLSGNII--AYVEPGAFNSLYSLHSLSLKSNRIK----------------------------------------------------------------------------------------------------------------------------------------------------------------------------------------------------------------------------------LLSLGVFTG---------------------------------------------------------------------LSNLTNLDISDNKVVILVDYMFQDLRNLRSLDVGDNELVY--ISHRAFSGLLSLESLTLERCNLTVVPTDALSHLHNLVSLHMRYLTISTLHPYSFKKLFHLRHLEIDNWPSLDVFP--ANSLHGLN------------------------------------------------------------------------LTTLSVTNTNLSTFPYQALHHLPYLTHLNLSYSRIRTVEGGLLQNLV-RLRELRLAGSHLV--SIEPYAFQGIR-WLRLLNISHNRLDTLEKGAFH--APEALQVLLINNNPLVCDCRLMWLLQRHH---SISFGDTQPECSSPE-GSQRRQSKEFKEALLSNYV--TCTKPKIRRNRTQSVSVEEGQSAHLNCTAEGTPRPTISWVSPRKVQLNNRNHGRVMVHNNGSLDIKAVEVQDGGVY-----------VC---TASNSAGNDTLMVSLSVKSLG---SLYANRT-QHYTDTSNATANGTNLPVTFGLDLKTILVSTAMGCFTFLGVVLFCFLLLFVW--SRG--------KGKHKNN------IDIEYVPR-SKSNGTSGEEV-DQAGPRRFNMK----------------------------------MI
>XP005170541-Lingo3a-Danio-rerio
--------M------------AGCPHLS--LGLLVL-LI---------------------------------------------------------------TA------------------------------------------------------------------------------------------------------------------------------------------------------------------------------------------------------------------------------------------------------------------------------------------------SITH---GQSCPQRCDCIP-H-QRAVMCQNKRLGSIPGGIPADTRLLDLSCNSLRWVEYNDLS--TLLRLEELDLSENLI--SVLEPNAFSSLLNLRVLRLRANQLK----------------------------------------------------------------------------------------------------------------------------------------------------------------------------------------------------------------------------------LVPMGAFSR---------------------------------------------------------------------LTNLTTLDLSGNKLVILLDFTFQDLRNLRNLEVGDNDLVY--ISNKAFLGLVGLRELTIERCNLTSISGQSLSYLRGLVTLRLRYLSIASLEEQNFRKLGGLRGLEIDHWPFLEYIS--PHSFQGLN------------------------------------------------------------------------LSWLSITNTNISTVPTGALRNLIHLASLNLSYNPISVLESWALRDLV-RLKELHLVGTNLI--SVQPYGLGGLQ-QIRLLNLSNNGLVTLEEGSFH--SVNTLETLRVDGNPLSCDCRLLWILQRRK---TLNFDGKSPVCTAPV-EVRGKSLSTFTDSALFDHF--TCQRPKIRNRKLQQLTAREGQVVSFVCRAEGDPTPVIFWISPQRRRITTKSTGRVIVLPEGTLEIRYAQVTDTGTY-----------IC---IASNAGGNDTYFATLTVSGLPLDSALSANRT-YYVGDLNDTNLNDTRVFLKFTLDLKTILVSTAMGCIMFLGVVLFCFILLFVW--SRG--------RGQHKNN------FSVEYSFR--KVDGPAAS-G-GQGGARKFNMK----------------------------------MI
>XP005156621-Lingo2b-Danio-rerio
--------M-----L---FSLFSCA-----LGLS-L-PL---------------------------------------------------------------HL------------------------------------------------------------------------------------------------------------------------------------------------------------------------------------------------------------------------------------------------------------------------------------------------FQCP---AHACPARCECSV-P-TRSVSCHRRRLAQVPEGIPIETRSLDLSKNRLRIVTPQNFS--SLLLLEELDLSNNLL--SSVEPNSFRAQPRLRSLRLRSNQLT----------------------------------------------------------------------------------------------------------------------------------------------------------------------------------------------------------------------------------LLPRGALAG---------------------------------------------------------------------LSELTLLDVSQNRLVILLDYGFEEQRRLRVLELSDNELVF--IAPRAFSGLASLRSLTLQRCNLSTVPTHALAHLHGLTSLRLRDLGIAELQAHTFKGLPRLKHLEVDRWPLLEGFP--TSALQGLN------------------------------------------------------------------------LSTLSITHTNLTSVP--VVTNLLYLTHLNLSYSRIRVLPAGWLRGMD-RLEVLRVRQANLL--SVEPQAFQGAS-SLRILDLCYNRLATLERSVFP--VTEALQTLLIGQNPLVCDCRLRWLLERTP---PLLYGDVQPECSAPA-PLAGKPLRDLVEAQISRYV--ICTKPRVISMASYPAQAEEGQRAWLYCSADGAPPPSVSWLTPLRRHITTKSTGRVVVHTNGSLEFRMAEPQDSGMY-----------VC---VASNPAGNATLSVTLAVKTSGRDRALYANRSFLFDPDYNSSLINGTEEYIRVVLDFTTILVSTAMGCLSFLGVVLFCFLLLFAW--SRG--------KGKHRGS------VDIQYVPR--KRKGANSELT-ETSGPRRVNMK----------------------------------MI
>XP005158117-Lingo4b-Danio-rerio
--------M-----F---LDLCGQRTVL--LLWC-L--N-----------------------------------------------------------------------------------------------------------------------------------------------------------------------------------------------------------------------------------------------------------------------------------------------------------------------------------------------------------------LSAA---DLPCPQRCSCSR-D-PLEVNCSSRHLTAVPEGLPTNAKRLDLSGNQLKTLARRQFS--SLSKLEDLDLSENII--SMIEVETFQGLKNLRYLRIKNNRLK----------------------------------------------------------------------------------------------------------------------------------------------------------------------------------------------------------------------------------ILPVGVFSG---------------------------------------------------------------------LSNLRRLDISENEILVFLDYTFRDMINLQQLDAGENDLVF--ISQRAFVGLQALKELNVDRSNLTSIPTEALSQLQSLTKLRLRKLTISVLPNNAFRRLHQLRTLQILHWSSLEMLN--SNSLVGLN------------------------------------------------------------------------LTTLVLTNCNLSAIPYSPLRHLAYLQYLDLSYNPITSIQGNLLGDLL-RLQELHLVGGNLL--RIEPGAFRGLS-RFRLLNVSSNRLSTLEESAFH--SVGNLQTLRLDRNPLACDCRLLWVMRRRR---RLDFDGRQPTCS-PL-NHQRKAFRDFSEAELPVVF--TCRQAQILNRQLQDISVIEGMRVHFDCKADGYPSPSITWLSAQQSALSS--AGRVRVLTNGSLQISYAQVQDSGTY-----------LC---SAANAAGNDSISVSLHVEGLP------QNRTVSYFSDEAPPSTNSSARVSPYPFDAKTLIIATTMGFLSFLSSVAICFVFMFFW--SQS--------KGQIKHT------ATIDFVPR--SSMGGGG----DGGDTGRFTMK----------------------------------LI
>NP001076447-Lingo4a-Danio-rerio
--------MQAG--L---MCVAADWWVV--LQWV-V--------------------------------------------------------------------------------------------------------------------------------------------------------------------------------------------------------------------------------------------------------------------------------------------------------------------------------------------------------------------GVAT---SGPCAQRCDCSP-K-LPLVDCSSQQLSAVPEGVPDATQVLNLTYNHLKTLSSRQFF--SLRQLRELDLSANML--TVIEVEAFVGLQNLITLRLSRNRLK----------------------------------------------------------------------------------------------------------------------------------------------------------------------------------------------------------------------------------IIPVGAFSG---------------------------------------------------------------------LPNVQFLDISENEILVLLDDMFGEMPSLQKLEASENDLVF--ISNRAFSGLPNLLELRLERCNLTTVPSEAFSRLTGLQHLRFCRLGLTALPNNSFRQLQRLQDLHVSRCPWLHTLA--VNSLIGLN------------------------------------------------------------------------LTSLTLSHCNLSAVPYAPLHHLVYLRYLDLSYNPITTVLSGLLGDLL-RLQELHLVSTGLL--HVESGAFRNLA-FFRLLNVSDNRLVTLEESAFH--AVGSLEVLRLDGNPLACDCRLLWVMRRRL---RLRFAGHAPSCVSPV-QVQGRMFQDFAESEVARTF--TCRQARILTRKPQDVRSDEGHTVLFFCAADGDPAPSIIWLNPKRSVLTA--SGRIRVLPNGTLEVRYAQVQDSGYY-----------LC---IASNAAGNDSISVSLRVRGFP---ASSRNRSGSFFLD-GQTAVNGS---QPFPFDVKTLVIAVTMGFLSFLSSVALCFIFMFFW--SQS--------KGQIKHT------ATIQFVPR--SSASTTAG---STVETGRFTMK----------------------------------LI
>XP051271565-asporin-Dicentrarchus-labrax
--------MR----V------------FL-L-L--C--L---------------------------------------------L-A---------------LG-N---------AK-----------------------------PYQPI--------------------------------------------------------------------------NV---------------------------------------------MEFMR--------NY-D------VMMADS--------SD-----EDDDEDDDDDDDYD---------------------------------------------------------------------DENCPPGCNCSP----RVVQCSDQGQISVPEKIPEDTVILDLQNNDITEIMEDDFK--GLHKLHGLFLINNKI--SKIHPKAFRNMDHLRLLYLSYNMLT----------------------------------------------------------------------------------------------------------------------------------------------------------------------------------------------------------------------------------EIPANLPPN------------------------------------------------------------------------VIELRFHENKINRIQENAFKGLRKLHVLELGANPLTNAGIELGAFNGLS-SLYIGIAEAKLTAVPKA---LPSSITELNLDYNKISKVEVEDFIRYKNLQRLRLGF-NQIKF-----------------------------------------------------------------------------------------------------------------------------------------------VE--N---GSFVTIP-NVREIHLDNNRLKKIPPGLS---SLRYLQVIFLHGNKIS------------------SV-GVNDFCPIRP----------------------NVKKNLYTG-----------------ISLFANPVK-------------------------------YWDIQ-PATF-----------RC----------------------------------------------------------------------VTGRRGVQLG-------NFRK------------------------------------------------------------------------------------------
>XP051282217-biglycan-b-Dicentrarchus-labrax
---MLP-HCS----L------------LL-F-LCVR--L---------------------------------------------L-S---------------PS-S---------AL-----------------------------PFEQK--------------------------------------------------------------------------GF---------------------------------------------WDFAM--------DSMDSG----TMMRDE--------EE----GSAVE----------------------------------------------------------------------EIPSPD---THMCPFGCHCQR----SVVQCSDLGLTEVPKNIPRDTKFLDLQNNRITELKEDDFK--GLTNLYGLSLRNNLI--SKVHPRAFVPLKHMQKLYFSKNLLT----------------------------------------------------------------------------------------------------------------------------------------------------------------------------------------------------------------------------------TIPKNLPAS------------------------------------------------------------------------LVEMRIHENRIKKVAAGAFSGLGTMNCIEMGANPIHNSGFEPGAFKGLK-LNYLRISEAKLTGVPKD---LPDSLHELHLDHNEIQAVELEDLSRYKNLYRLGLGY-NHIRN-----------------------------------------------------------------------------------------------------------------------------------------------IE--N---GSLSYLP-RLRELHLDNNRLTRVPKGLP---DMKYLQVVYLHSNNIN------------------QV-GVDAFCPRGF----------------------GMKRTFYNG-----------------ISLFANPVN-------------------------------YWEVQ-PATF-----------RC----------------------------------------------------------------------VSDRLAIQFG-------NYKK------------------------------------------------------------------------------------------
>XP051272841-chondroadherin-Dicentrarchus-labrax
--------MRC---------VSW----LL-LCLL-V--L---------------------------------------------G-P---------------AV-QG--------A-------------------------------------------------------------------------------------------------------------------------------------------------------------------------------------------------------------------------------------------------------------------------------------------PSQCPELCHCH--GDLQHVICDSVGLKKIPR-VSEVTRLLNLQRNNLGIIPTGAFS--ESKGLISLHMQHCQL--REIGSQAFKGLKKLIYLYLSNNEIN----------------------------------------------------------------------------------------------------------------------------------------------------------------------------------------------------------------------------------SIKPGAFED---------------------------------------------------------------------LTELTYLYLDGNQISDLAKGIFSPMINLFILQLNDNKLRE--LRPGTFAGAKDLRWLHMSGNELTTMQPGSLDDVENLAILHLDSNKMSTYPSVAMSKLRVVEELTLGK-NPMRTIP--DNAFQSFGR-----------------------------------------------------------------------------------------------------------------------YMEKLNLDSMGLE--KFSDGAFTGVT-AVKSLHLDNNKLKSLPKSL----EFGTITNLTLSNNPWSCTCQLAPLRRW---MDSSRN-RPDAVCA-----------------------------------SP--------------PPQKGKQVRD------------------------------------STAFS----------GC----------------------------------------------------------------------------------------------------RVKVK---------------R--ARKGRRI---------------------------------------------------
>XP051273751-chondroadherin-like-b-Dicentrarchus-labrax
--------MYSQLIL---WV----------L-LL-L-GI----------------------------------------------------------------------------------------------------------------------------------------------------------------------------------------------------------------------------------------------------------------------------------------------------------------------------------------------------------------P-AAH---MAKCPEECVCDQ--IQLTVTCVNKNLTQVPPTVDEITVKLDLRGNDIQELPTGAFKHDGLSSLKQLMIDRNRV--EEIQPGAFSQLGFLNLLSLTHNQLVYIPNMAFQGLQNIKWLRLSHNSLNYLDTEAFAGLFTLTRLSLDHNELQ--FFPSETMTRLPEVTRLDLSYNPMTYLGEEVVSMAKLTHLFLDHMSLQDLSNTAVSKSPSLIHLDISYNQLRVIQPFSGSPNLARVNLAGNPIYCNCYLRPLREWAIRGKVKLMGTCGGPAHLSGENLEAVYPPELRCQSQEAMPPPTVEPENKVKCPANCICEAETHSSCENRGHTKVPRGFSPTTRLLDLRGNHFHYIPGNSFPGVAQVVSLHLQRCKIVEVEGGAFSGMKGLIYLYLSENDLSSLSPDAFKGLPQLTYLHLEKNRLTGFPKGAFKLVPSLLALHLENNAITK--LEPDTLTGASGLRALYLTGNAIDHMSPRALHQASDLDTLHLGGNKLDEVPTEALSKAGNLRDLRLTG-NPIRWVG--PNAFLPLER-----------------------------------------------------------------------------------------------------------------------SLKELYLNNMGLE--KMSQNSLAGLGPGLRSLFLEGNQLEELPN----FHPLTSLEVINLANNPLMCDCPLLPLRLW---IEKVNL-KVRATCA-----------------------------------NP--------------PELKGRRVKD------------------------------------VHIFK----------AC-----------------------------------------------------------------------PGGESLPSAP-TVT----TKPKPMHLNSRKAKSKLRK----------SPN--AKP------------AASKKT---------------------RSM-------------
>XP051244214-chondroadherin-like-protein-Dicentrarchus-labrax
--------MH--------FFSAA----AF-L-LV-F-SL------------------------------------------------------------------------------------------------------------------------------------------------------------------------------------------------------------------------------------------------------------------------------------------------------------------------------------------------------------------PTE---AGKCPRVCSCDS--TKLTVACVGKNLTNVPPTIDEITVKLDLRGNNLQVLSRGAFMPDGLSSLKELYLDHNRV--EEIQPGAFTQLGFLNMLALTHNQLVYIPNMAFQGLNNIKWLRLSHNSLNNLATEAFAGLFTLSRLSVDHNELQ--FFPTQTMNRLRDVTRLDMSHNPMTYLGEESVSMAKLTHLYLNHMSLQDLSDQALSQAPRLSHLDLSHNQLRNLEPLSGPKELASLNLTGNPVYCNCYMRPLREWASVRGVKLLGACVGPPHLSDEPLQAVAPLDMRCRSRGESTPPTTKPKLKVKCPVNCDCDIEAHATCEGRGHSKVPRGFPTKTQLLDLRSNHFHYLPANSFPGTNQVVSLHLEFCKMHEIESGAFRGMRNLFYLYLSDNDLTSLDPGAFAGAPELTYLHLEGNRLAQFPGSAVALLPNLFVLHLERNAISK--LEPTGLSVTPKLRELYLTNNTITSIAKGALDSAF-LGTLHLDSNQLTEMPTHALSEAPNLEELSLSR-NSIRWVG--ANAFQPISQ-----------------------------------------------------------------------------------------------------------------------SLKRLYMDQMGME--KMSREALVGLGPRLKALTVRGNQLEELPD----LSPLTGLEVVDLQDNPLLCDCPLLPLRRW---IENVSL-EVTATCG-----------------------------------HP--------------PEIKGQKVRD------------------------------------VHVFT----------SC-----------------------------------------------------------------------PESVSPPDEV-VVA----KKPKPSPSKAGKHKAKPPK----------PTK--NRPQKK--------PVAPKVT---------------------KTL-------------
>XP051248429-decorin-Dicentrarchus-labrax
--------MK----S------------AC-L-SL-L--L---------------------------------------------V-T---------------AC-W---------AL-----------------------------PFRQS--------------------------------------------------------------------------GF---------------------------------------------LDFMM---------D----------------------EA----GSGLPE-------DP-------------------------------------------TIG-------------LAPRMPE---GPKCPFRCQCHL----RVIQCSDLGLKAVPEDIPSDTTLLDLQNNKITEIKENDFK--NLKGLHALILVNNKI--TVIHAKALSPLTKLQRLYLSKNMLK----------------------------------------------------------------------------------------------------------------------------------------------------------------------------------------------------------------------------------DMPANMPKS------------------------------------------------------------------------LQELRIHENEITKIKKASFQGMSHVIVMELGSNPLKSAGIDAGAFADLKRVSYIRIADTNITEIPKG---LPSSLSELHLDGNKITKMTAANLQGLKNLAKLGLSY-NEISS-----------------------------------------------------------------------------------------------------------------------------------------------VE--N---GTLGNVP-HLRELHLDNNALTSVPPGLS---DHKYIQVVYLHANKIS------------------AV-GTGDFCPPGL----------------------NSKKAMYSG-----------------ISLFSNPVP-------------------------------YWEVQ-PITF-----------RC----------------------------------------------------------------------VFDRSAIQLG-------NYRKK-----------------------------------------------------------------------------------------
>XP051271559-extracellular-matrix-protein-2-Dicentrarchus-labrax
--------MR---------WWL-----VVVLWLL-VA-LT-VPDAQARNRPRDQDGGTHRKRDGHGPARAGHSRPLKPIPVYNVIPGKQGQCVYQGLTMFDQAV-WSPKPCVTCLCTGG--RVVCDKITCPIVHCHFPFVPAGECCPICIEPLDLSGDSPVPNDP----QEEIQR--EHREEEE-RLRKKDEARKKRRRQRKEQAEKQRKI-----VEKRRREEEEALRLQVE-----KEEEEWKRQIEEAQQEEEDRRRKEEAEREAREM--ELEEE--RRKQEEILRKELEER---QEEEEEEV-E-EEVWLRGDVFQMPEEP-DFLPAPI------------------------PR--------------PPAAT--EGE----------EGE---EAGLPPGCDISDV----TVTCENAKLTYFPPLAIPELKSLSLEGNNISTIPAEAFN--GIPNLEWINLKKNKFTSAGIDAKAFKGLKMLRRLYLDGNLLE----------------------------------------------------------------------------------------------------------------------------------------------------------------------------------------------------------------------------------TVPSDLPPT------------------------------------------------------------------------LQELKISENRLREIHENSFQGMSSLVILELEGNLLSEGNIDPLAFAPLIQLSYLRLGRNHFRTVPQG---LPKSLLELYLENNLIEEISETVFNQTQSLNVVSLRH-NRLDETRIAPLAWINHRN-----------------------------------------------------------------------LESIDLSHNHLYLVPSYL---PRSLVHLVLVGNNIERIPGYVFAHMDPGLEYLYLSYNKLDGEGIEPESFFGSYNSMVELCLDHNQLITVPSGIN---EMTNLHFLRLNNNKLR------------------SI-PDESICDPN-----------------------HSGDSTLVA-----------------LRLENNYIE-------------------------------PLKVS-PTAF-----------SC----------------------------------------------------------------------VRSSSSVILKP--------QKTK----------------------------------------------------------------------------------------
>XP051282181-extracellular-matrix-protein-2-Dicentrarchus-labrax
--------MQ-----------------MLCI-MF-IC-LCGTVLSGQILNSL-RD--------------------------FE--------------TELKTAA-IHPPGIVILLNSSA--AIPAEE--------------------------------------------SEDE--HMEAEEE-RGHRGDFGKEAGRRKRGAWGKRKHAAVESNALKELHAEKRRLMDQ-------GKAQEEED-------------------DDDDDDD--EEEEEE-EEEEEEEEEEE-EEE---EEEEEEEEEEEEATESPNN------------QTET----------------------------------------HS-------------------GF---TESPLSGCQTADR----EISCRGIGMTHLPIIHNLMATNLDMAENNIRVIAPEDFS--GLLNLDTLDLSKNQLADDSFSQNPLSNLTFLKKLNLDGNQLT----------------------------------------------------------------------------------------------------------------------------------------------------------------------------------------------------------------------------------RIPA-LPPS------------------------------------------------------------------------LEELKINNNKLTTLTPHCFKGLMNLLNLELEENTLHEGSVSPLAFRPLERLLDLQLDNNRFSSLPLG---LPPSLQELEMNMNLIEEVTDEALRGCVHLRVLDLSH-NLLHEQGIGTHAWTRLKS-----------------------------------------------------------------------LEALDLSYNQLTSVPMNL---PRCLRNLTLQHNNISYIPAFAFRHLRPGLQSLCLSHNDLRNEGMERVSFVGTYRSLSELLLDNNRLEDVPRCVR---QFKNLQVLRLDNNQIR------------------LL-RKWGVCHPR------------------------NSGSTLAS-----------------IHLENNLLD-------------------------------VERIP-PNAF-----------SC----------------------------------------------------------------------LADAQGLVLYP--------QQGY----------------------------SYDQ--------------------------------------------------------
>XP051248406-epiphycan-Dicentrarchus-labrax
MAA---WNMR----M-----LVR----LV-L-GL-I--V---------------------------------------------L-K---------------AV-V---------AS-----------------------------PRFS------RQV----------------DLDTYDSANY-----D-------VDLDNL--N----LE----------NQDIY---------------------------------------------DYEDGLT-----DDP-------------------QIEI----GTL----------APPDYNYPVPEASL-EEQEQE---QEEELPLKPQLI---------LQ---GSGGSGVL-----MGPNTQKGMPTC-LLCTCLG----GSVYCDDLKLDSVPP-LPKDTTHFYARYNRITKINKSDFA--FMNKLKRIDLTANEI--TSIDDKVFLGLPELEELVIRENHIS----------------------------------------------------------------------------------------------------------------------------------------------------------------------------------------------------------------------------------RLPA-LPET------------------------------------------------------------------------MSLIDAS------------------------HNNIGTKGIHNEAFKDMTSLLYLYLTDNHIDYIPVP---LPDSLRSLHLQRNNIQMMHEDTFCNLKDFNYIR------------------------------------------------------------------------------------------------------------------------------------------------------------------------------------------------------------------------------------------------------------------------NALED-----------------IRLDGNPIN-------------------------------LSRTP--QAY-----------IC----------------------------------------------------------------------LPRIPIGDLI-----------------------------------------------------------------------------------------------------
>XP051280808-fibromodulin-Dicentrarchus-labrax
--------MR----------TVV----LL-L-IM-G--L---------------------------------------------V-D---------------LS-I---------GQ-------------------------------------------------------------------H--------------------------------------YSQWQWLSHLRGR-----------------------------------RRHAG--------------------------------------------------------------------------------------------------------------------WRAE---DEDCPLECDCPS-AYPTAMYCHSRHLQHVPY-VPSHIKYVYLQRNQITGIQDGVFD--NATNLVWVVLFHNQLNSEKIGKNVFSKLKHLDRLLLDHNELT----------------------------------------------------------------------------------------------------------------------------------------------------------------------------------------------------------------------------------RVPPNLPKA------------------------------------------------------------------------ITDLRLGHNKISTIPSSSFEGMANLTTLHLQANVIED--VG-GVFKGLKSLTMLDMRKNRLRKIPDN---LPKQLQQLYLEFNNVESVPAGFLTMYPKLQFVRLAH-NKLTD---------------------------------------------------------------------------------------------------------------------------------------------KGLS------SNVFNIS-TLVELDLSFNKLEKIPV------VSRNLENLYLQANKIK------------------EF-SLSSFCTTID----------------------MTNFSKLRM-----------------LRLDANEIS-------------------------------AKDIP-AEAA-----------YC----------------------------------------------------------------------LRHVAFIDV------------------------------------------------------------------------------------------------------
>XP051271947-fibromodulin-a-Dicentrarchus-labrax
--------MR----------VVI----IF-L-LS-A--L---------------------------------------------L-P---------------LS-L---------CH-------------------------------------------------------------------G--------------------------------------RDPFAWLYSRQS---------------------------------------YGS-----------------------------------------------------------------------------------------------------------------LQGDTT---GGACPDECDCPP-SFPVAMYCDGRGLTAMPT-IPSRVKYLYLQNNAITAVPDSALV--NATNLVWLMMHYNQLTSDAIGKKAFLKLEGLERLYLQHNNLT----------------------------------------------------------------------------------------------------------------------------------------------------------------------------------------------------------------------------------SIPSNLPRT------------------------------------------------------------------------LRDLRINHNRIEKITSADLEGMDNLTILYLHDNAVTE--VG-TSLKALKSLTLLDISGNKLTKVPEG---LPEPLHQLYLESNSIDALPESFLGRFTQLQYIRMAH-NQLTD---------------------------------------------------------------------------------------------------------------------------------------------KGIP------PNTFNVT-GLVELDLSFNKLERIPP------VSTTLQHLYLQANQIK------------------EF-TLGSFCSIVD----------------------VTNFSRLQT-----------------LRLDGNEIS-------------------------------RQDIP-SDSA-----------LC----------------------------------------------------------------------LRQASTIEV------------------------------------------------------------------------------------------------------
>XP051248430-keratocan-Dicentrarchus-labrax
MQ----SKMA----L-----LHS----LL-C-IL-C--L---------------------------------------------V-G---------------PV-L---------SQDM------------------------------------------------------------------------------------------------------------------------------------------------------------------------------------------------------------------P---------------------YEEY--------------------------------------MAQ---IQACPKECHCPP-NFPRAVYCDNKGLKSIPK-IPPHTWYLYLQNNLIEVLSADALH--NATSLRWLNLNRNKITSEGLEEGVLNAMSHLAHLYMDDNLLS----------------------------------------------------------------------------------------------------------------------------------------------------------------------------------------------------------------------------------SVPSPLPAS------------------------------------------------------------------------LEHLSLSRNRISKIPAGVFNGLDKLNLLDLQGNKLMDDAVTEVSLKGLNNLIQINLAKNQLSSMPLG---LPTTTTQLFLDGNNIEKIPAGYFKGLPKVAFLRLNH-NKLGS---------------------------------------------------------------------------------------------------------------------------------------------NGVP------KNVFNVS-SILDLQLSHNQLTEVPL------ISSGLEHLHLDHNNIK------------------SV-SGSNVCPVAVETVDDSI---------------NESVPRLRY-----------------LRLDGNDIK--------------------------------PPIP-RDVI-----------LC----------------------------------------------------------------------FRLLRSIVI------------------------------------------------------------------------------------------------------
>XP051248424-lumican-Dicentrarchus-labrax
MSG-----MF----------PLR----VP-L-LA-I--L---------------------------------------------V-S---------------VA-L---------CQ-------------------------------------------------------------------Y-----D--------------------------------YD-------------------------------------------------YQ-----------------------------------------------------P-----------------------------------------------------------ASMLGPS---GPNCNQECDCPI-NFPTAMYCDSRKLKFVPI-VPTGIKYLYLQNNQIEEIKAGVFD--NVTDLRWLVLDNNQITNAKVAKGTIDKLTALEKLFFSYNDLT----------------------------------------------------------------------------------------------------------------------------------------------------------------------------------------------------------------------------------EPVIPPSKS------------------------------------------------------------------------LDELKMMHNKLSKFPSGLLNDKENLTSINLQHNQLTSDAVS-GAFKGPKKLLSLDVSHNKLKKLPAG---VPSSLEILYADYNDIDSVGAGYLNKLPALQYLRISH-NKLVD---------------------------------------------------------------------------------------------------------------------------------------------SGLP------AGVFNTT-SLVELDLSFNKLQSIPE------INEQLEQLYLQANEIN------------------KF-DLTSFCKFIG----------------------PLNYSRLKH-----------------LRLDANNIT-------------------------------HSSLP-PDSS-----------NC----------------------------------------------------------------------LRQASDIMFE-----------------------------------------------------------------------------------------------------
>XP051271994-lumican-Dicentrarchus-labrax
M--RGKVSMA----L-----LYC----VV-LVLL-C--V---------------------------------------------F-D---------------SA-S---------AT----------------------------------------------------------------------------------------------------------------------------------------------------------DMDYGG---------------------------------------------------VP----------------------INRLL--------------GEPSVL-------SLDP-IWFRANN---PQACPQQCDCPI-QWPTALYCDHRGLADIPDSLPDRTQYLFLQRNNISSLSSTLLA--NITDLRWLILDHNQLQSDKLDQAALQNQSQLCYIFANHNHLT----------------------------------------------------------------------------------------------------------------------------------------------------------------------------------------------------------------------------------SVPSTLPAG------------------------------------------------------------------------LKQLRLAHNKISSISPGAFQNLHNLTLLLLQGNRLQT--ITDGDLKGLVSLKQLDLNGNLFSSVPRH---LPPSVQQLYLSNNTLTELDEDSFVGFLNLKYLRLSH-CGLKS---------------------------------------------------------------------------------------------------------------------------------------------RSIH------PKVFNFS-SLVELDLSYNKLTTVPT------VPTTLQYLYLEANEIQ------------------GF-NLTSFCRDMG----------------------PLSYSRMKV-----------------LRLDGNKMS-------------------------------YHQLP-TDWV-----------FC----------------------------------------------------------------------LRVLESIYI------------------------------------------------------------------------------------------------------
>XP051259264-nyctalopin-Dicentrarchus-labrax
--------M-----------TVI----TF-V-SL-LC-L---------------------------------------------L-PQA-------VL----AR-WA--------C-------------------------------------------------------------------------------------------------------------------------------------------------------------------------------------------------------------------------------------------------------------------------------------------VRACPPSCSCTQ-EKSCSVLCDRSGLAELPKEFPCEASAINLEKNRLKFLAERAFG--TLPSLKYLCLDHNNI--SFITPGAFKGLANLVDLKMAHNEYI-----------------------SYLHTRTFTGLKKLVRLDLSDCNLF----------------------------------------------------------------------------------------------------------------------------------------------------------------------------------NIPDRIFIE---------------------------------------------------------------------QTTLKELLCFQNNFRRVP-GAIRGMENLTHIYLERNKIEA--VAYNSLLGLGSLKYLNLQENRINVIHDQAFQDLVRLENFYLNDNLLSDLPQLAFKGLVRLKMLNLGG-NQLTNVS--KTWFSDLVE------------------------------------------------------------------------------------------------------------------------LEVLYLDRNQVL--YIEEGTFENLT-SLITLHLNSNNLTTLPFPVFQ--PIYFLGRLYLFRNPWVCDCSLEWLKEW---MENYKL-VRDIPCA-----------------------------------SP--------------SSVAGLDLS-------------------------------------EVVFAKV-NG-----TCVDPAELNLTT------------------------------------------------ASSEIVSTTENRFNSLISKLLQQ--------E-LREEM-----GNSTESLRNGTD----------EDGQLSAGVRH---AQAS---------------------------QLLLFLVVWLI--
>XP051282615-osteoglycin-b-Dicentrarchus-labrax
--------MM----Q-----LKT----LI-F-TS-V--M---------------------------------------------L-P---------------WI-L---------SS-----------------------------AAKDE------------------------------------------------------------------------------------------------------------------------------------------------------------YMEV----RK-------------PKKDIVSFPDYGM----------QDSDP-------AVV--------------------------PKVDELPTC-LLCVCLS----GSVYCEEVEMSSVPS-LPKETAYLYARFNKITKLTNRDFA--DMATLRRIDLTGNLI--SEIEDGAFSKLPNLEELSLAENRLT----------------------------------------------------------------------------------------------------------------------------------------------------------------------------------------------------------------------------------KLPM-LPTK------------------------------------------------------------------------LVSFSAN------------------------FNRLKTQGVKATAFKKLTRLAYLYLGNNELTAVPQ----LPESLHVVHLHNNKILKITDETFCKGNNSYYIR------------------------------------------------------------------------------------------------------------------------------------------------------------------------------------------------------------------------------------------------------------------------TNMYE-----------------VRLDGNPIM-------------------------------LSMHP--NSF-----------IC----------------------------------------------------------------------LQSLPLGRYN-----------------------------------------------------------------------------------------------------
>XP051271570-osteoglycin-a-Dicentrarchus-labrax
--------------------MKA----LL-F-TC-M--L---------------------------------------------V-P---------------WL-V---------AA-----------------------------SARR--------------------------SDQDSQLIP-----G--------------------------------------------------------------------------------SLPARE--------LNGY-----------------DHLKS----RR-------------ARRALP---------LGDE----PDDSP-------ISE-------------------------GGDPIDLPTC-LLCVCLT----GSVYCEEVDMTSVPT-LPKETAYLYARFNKIKKISTKDFA--DIVTLKRIDLTGNLI--SEIEDGAFSKLVLLEELSLAENRLV----------------------------------------------------------------------------------------------------------------------------------------------------------------------------------------------------------------------------------KLPM-LPAK------------------------------------------------------------------------LTSFNAN------------------------NNLLKTKGVKANAFKKMTKLINLFLADNQLEAVPQ----IPDSVRTIHLQNNNITEVSVNTFCRSNDTYYLR------------------------------------------------------------------------------------------------------------------------------------------------------------------------------------------------------------------------------------------------------------------------PSLNE-----------------VRLDGNPVV-------------------------------LSKYP--DSF-----------TC----------------------------------------------------------------------MKVLPVGRYR-----------------------------------------------------------------------------------------------------
>XP051271002-opticin-Dicentrarchus-labrax
--------MQ----------MLA----LV-L-VL-V--F---------------------------------------------M-G---------------SCPM---------AA-----------------------------PPGEP------------------------DDEAFDLENY-----D-------LNNEMDWEK----LDL---------FGNIY---------------------------------------------EYDD--------LDQ-------------------EFEV----GTV----------APANQQT--------AEHYEK----EGTLPTPPLA----------P----DFKGP-GI-----FGPETGLGMPIC-LLCVCIG----GSVYCDDTGLDQIPV-LPKDTTHFYGRFNKIRHVKNTNFI--NLNKLQSIDLTGNKI--SGMDEEVFRSLPQLQVLLLADNNLQ----------------------------------------------------------------------------------------------------------------------------------------------------------------------------------------------------------------------------------VMPE-LPIT------------------------------------------------------------------------MKHIDLR------------------------NNRLISHGVHSEGFKDMSQLEFLYMSNNNLDYIPTP---LPLSLRVLHLQNNNIQSLHEDTFCNRHDRNFIR------------------------------------------------------------------------------------------------------------------------------------------------------------------------------------------------------------------------------------------------------------------------SNLED-----------------IRLDGNPLN-------------------------------INLFA--KAY-----------VC----------------------------------------------------------------------LPRLPVGSH------------------------------------------------------------------------------------------------------
>XP051232772-podocan-Dicentrarchus-labrax
--------MAFPKSILQG--LSV----LL-L-AW-V--L----------------------------------------------------------------VH----------CQAPLKAE--E---------------------------------------------------------------------------------------------------------------------------------------------------------------EE-----------------------E----EE---------TAGP---------------------------------------------------------------KSE---LIECPAECSCTA---EGAVDCAGVDLTEFPAELSDKTRQLSLQNNKIEEITVKHIS--HLHQLETLNLQNNWLTTDGLEDEGFEMLEQLAYLYLANNKLTSAPRVLPP---SLVSADFAANQLTRIYPYTFGHKPKLKSVYLHNNKLTDAGLPDHMFNGSDNLDI-----------------------------------------------ITMSSNFL---------------------------------------------------------------------------------------------------------RVVPKNLPPT------------------------------------------------------------------------LYRLHLKSNKLEKIPAGAFDNLRNLRELYLQNNLLSNEGMDNETFSQLSSLEFLDLSNNNLSVVPKG---LPRNLVLLHLEKNSIRSIPGDALTSVRNLEYLLLHN-NKLRSRSIHPAAFQGLKKLHTLHMYNNLLERVPRGLPRRAKTLMILHNLIAEIGRNDLALLYTLTELNLSYNKLTSPRLHREAFRKLRLLETLDLSGNSLHSMPLGL---PRSLQVLEIKNNQLNSIPDGALTGME-KLRKLILSNNQLKLNSVYQGAWMELS-ALTTLDLSGNQLSHIPSD-----LPESLEYLYLQSNRIS------------------SI-PASAFEGT----------------------------PNIKG-----------------IFLRFNRLS-------------------------------VDSVE-ESSF-----------AH----------------------------------------------------------------------LSNLQVLDIS---------------------TGNV---------------DLPFKKEEV---------EGDKMMEEEQ--------ET-----------------------
>XP051269883-prolargin-Dicentrarchus-labrax
--------MKAG--T-----GLV----SA-L-ALLL--L---------------------------------------------M-G---------------AV-F---------TQRP--RP---------------------KKPTR---------------------------------------------------------------------------------------------------------------------------RPVTT--------RKPSV---------------------------------------PQPAG---------------PAQPEPQEP------TDFP-----PPI---------L-----GPPSM---YPDCPRECLCSP-SYPNSLNCENRNIRVIPV-IPFRAHYLYLQNNYISEVTPEAFV--NATEVRWINLANNRI--HRINKQVFEKIPALLYLYAQHNQLK----------------------------------------------------------------------------------------------------------------------------------------------------------------------------------------------------------------------------------EVPSGLPAS------------------------------------------------------------------------LEQLRLSRNRISKIPAGAFNKMGNLTLLDLYNNQLSDSDLGKNTFKDLTSLMQLNLARNILKKMPAG---IPSSLIQLFLDRNNIEDIPKDYFRDFTHLAFVRLNR-NQLSD---------------------------------------------------------------------------------------------------------------------------------------------KGMP------KAVFNIS-TLLDLQLSHNQLASVPL------FNSHLEHLHLNHNSIE------------------SI-NGTLLCPFNLLADL----------------SDDSLVPKLRY-----------------LRLDGNHLS--------------------------------PPIP-LDVI-----------MC----------------------------------------------------------------------FRHLRSIVF------------------------------------------------------------------------------------------------------
>XP051254316-tsukushi-Dicentrarchus-labrax
--------MA----L-----LLW----L---GLL-L--L----------------------------------------------------------A----SV------------Q------------------------------------------------------------------------------------------------------------------------------------------------------------------------------------------------------------------------------------------------------------------------------------SSA---VKNCHPGCRCEVESFSLRVDCRGLGSTTMPIPIPLDTAHLDLSSNSMGPLSDTMLSGPGYTTLVSLDLSSNHI--TKVSPNALSKLRYLETLDLSHNNLE----------------------------------------------------------------------------------------------------------------------------------------------------------------------------------------------------------------------------------SLAPRCFSG---------------------------------------------------------------------LP-LAEVDLSHNIFQEFDMDVFTTNGEPVTVDLSHNKLVS--VTTTSHGRISHIQSLNLSSNRMLSVPM----AGLPLRYLNLDGNPITCIKEGAFAQLKDLVYLSISGLDELQEIEQ----------------------------------------------------------------------------------------------------------------------------------------------------QSFKGLQ-SLQVLDLSNNKLKALSPAVFS--GLDSLQELNLSGSGVV------------------SL-PNNMLTHL----------------------------PSIKS-----------------ITLGESINC-------------------------------WRTQK-QGQFH----RQNEVLNC-----------------------------------------------------------------------NVDGIVL-------------------------------------------------------------------------------------------------------
>XP051275399-Lingo2-Dicentrarchus-labrax
---MVDKVM-----L---HTVVSCWQPF--LGLA-L--V---------------------------------------------------------------AV------------------------------------------------------------------------------------------------------------------------------------------------------------------------------------------------------------------------------------------------------------------------------------------------FVGS---TLGCPSRCECSA-Q-SKAVVCHRKRMPSIPDGVPTETRILDLSKNKLTMINPDDFI--AFPGLEELDLSGNII--SYVEPGAFNALFNMHSLSLKSNRIK----------------------------------------------------------------------------------------------------------------------------------------------------------------------------------------------------------------------------------LIPLGVFTG---------------------------------------------------------------------LTNLTRLDISDNKIVILLDYMFQDLHNLKFLEVGDNDLVY--ISHRAFSGLLSLEILTLERCNLTVVPTEALSHLHNLVSLHLRYLSISTLHPYSFKKLFRLQHLEIDNWPSLDHVP--ANTLHGLN------------------------------------------------------------------------LTTLFITNTNLSSFPYQALKHLPYLTHLNLSYNRIRHIEGGMMMELV-RLKELHLVGAQLT--TIEPYAFQGLR-GLKVLNVSHNRLDTLEKGVFQ--SPEALEVLLIDSNPLVCDCRLMWILQKRH---SIFFGDSQPECSTPE-GIRGRPFKEFKETLLSYYV--TCTKPKIRENKTQTITVDEGQQAMLRCSAEGTPRPVVSWLSPRRRVLTSRSHGRVTVHINGTLEIKSAEVQDSGVY-----------LC---LASNTAGNDTLMTSLAVKSLG---SLYANRT-QYYTDPSNTTANGTA--VTLGLDLKTILVSTAMGCFTFLGVVLFCFLLLFVW--SRG--------KGKHKNN------IDVEYVPR-SKSNGTNVDSA-EGAGPRRFNMK----------------------------------MM
>XP051260468-Lingo3-Dicentrarchus-labrax
--------M----AL---VPWPRVWRWV--LGAF-LVII---------------------------------------------------------------TL-----------------------------------------------------------------------------------------------------------------------------------------------------------------------------------------------------------------------------------------------------------------------------------------------TLPGS---SQACPPRCECSA-Q-LRSVSCQRRRLTNIPEGIPTETQLLDLSKNRLRWVQAGDLA--PYPRLEEVDLSENLI--ATLEPNAFATLQSLKVLKLRGNQLK----------------------------------------------------------------------------------------------------------------------------------------------------------------------------------------------------------------------------------LVPMGAFAK---------------------------------------------------------------------LGNLTSLDLSENKMVILLDYTFQDLRSLKHLEVGDNDLVY--ISHKAFSGLLGLEDLTIERCNLTSISGQTLSYLRSLVTLRLRHLSIIALEDQNFRKLFNLRGLDIDHWPYLEYIS--PLSFQGLD------------------------------------------------------------------------LHWLSITNTNITSVPSASFKNLVHLTHLNLSYNPITTLEPWAFRDLL-RLKELIMVSTGLM--TVELHALGGLR-QIRVLNFSSNDLQTLEEGSFH--SVNSLETLRVDGNPLMCDCRLLWILQRRK---TLNFDGRVPVCAGPV-EVQGVSLSAFTDSALFDHF--TCQKPKIRNRKLQQVVAREGQPVSFLCRAEGEPVPAIVWISPQRRRITAKSSGRITVLPSGTLEIRYAQLTDSGTY-----------IC---IASNAGGNDTYFATLTVRGQPLDAAFFLNRS-LYSGDFNDTNLNSTRVFLKFTLDLTTILVSTAMGCITFLGVVLFCFLLLFVW--SRG--------RGQRKNN------FTVEYSFR--KSE-PATG-G-SSGGTRKFNMK----------------------------------MI
>XP051237418-Lingo1a-Dicentrarchus-labrax
--------M-----AAGESYLVACWQPI--LILM-L--G---------------------------------------------------------------TV------------------------------------------------------------------------------------------------------------------------------------------------------------------------------------------------------------------------------------------------------------------------------------------------LSGS---TTGCPSRCECNV-Q-ERSVMCHRKKLMTVPEGIPAETRLLDLSKNRIRTINPDEFA--NFPNLEHLELSENTI--STIEPGAFNNLYGLRTLGLRSNKLK----------------------------------------------------------------------------------------------------------------------------------------------------------------------------------------------------------------------------------LIQLGVFTG---------------------------------------------------------------------LSNLTQLDISENKIVILLDYMFQDLYNLRSLEVGDNDLVF--ISHRAFHGLSSLEHLSLEKCNLSSVPTEAFTHLHSLITLRLRHLNINVIRDYSFKRLYRLKVLEIANWPYLDTMT--PNCLYGLN------------------------------------------------------------------------LTSLTIANANLTTIPYVALRHLVYLRFLNLSYNPIHTIEGNKLHDLL-RLQEFHLVGGRLA--MIEPYSFRGLN-YLKILNVSGNSLSTLEESAFH--SVGNLETLALYDNPLACDCRLLWVFRRRW---RLNFNRQQPTCASPE-FVQGKEFKDFPDVLQPNYF--TCRKSRIRDRKPQQKFVDEGAIVHFACQADGDPAPVIMWLSPQKKFITTKTIGRLSVLPDGTLEVRYAQVQDNGTY-----------VC---IASNAGGNDTSLAHLHIHSYSPDWPHQPNKTFAFISNQTETGANGTRANVPFPFDIKTLIIATTMGFISFLGVVLFCLVLLFLW--SRG--------KGNTKHN------IEIEYVPR--KSDAGMSS-S-TVDAPRKFNMK----------------------------------MI
>XP051231471-Lingo3a-Dicentrarchus-labrax
--------M---------LGQGVGWLPF--LFLL-L-MI---------------------------------------------------------------TV------------------------------------------------------------------------------------------------------------------------------------------------------------------------------------------------------------------------------------------------------------------------------------------------SPTQ---GQACPQRCDCIA-K-LKTVSCYGKRLSALPDGIPLDTKILDLSGNKLRWVEHGDLL--PYQRLEKLDLSENMI--SVLEPNAFSSLQNLQSLSLRGNQLK----------------------------------------------------------------------------------------------------------------------------------------------------------------------------------------------------------------------------------LVPMGAFSR---------------------------------------------------------------------LSNLTSLDLSGNKIVILLDFTFQDLKSLKNLEVGDNDLVY--ISNKAFLGLVGLRELTIERCNLTSVSSQSLSYLHNLVTLRLRYLSISTLEDQNFRKLGNLRGLEIDHWPFLEYIS--PHSLQGLN------------------------------------------------------------------------LSWLSITHTNITSVPTSALRSLAHLTSLNLSYNPISVLESWALRDLL-RLKELHLVNTNLV--VVQPYALGGLR-QIRLLNLSANSLVTLEEGAFQ--SVNTLETLRLDGNPLACDCRLLWILQRRK---TLNFDGASPVCMTPV-EVQGRALNAFSDSALFDHF--TCQKPKIRNRKLQQISAREGQVVSFICRAEGEPTPVIFWISPQRRRITTKSSGRLTVLPEGTLEIRYAQVTDSGTY-----------IC---IASNAGGNDTYFATLTVSGLPLDAALMANRT-YYAGDLNDTNLNDTRVFLKFTLDLKTILISTAMGCIMFLGVVLFCFILLFVW--SRG--------RGQHKNN------FSVEYSFR--KVDGPAAS-G-GQGGARKFNMK----------------------------------MI
>XP051234878-Lingo1B-Dicentrarchus-labrax
M--VL-R-M-----VSGESYLVACWQPI--LILM-L--G---------------------------------------------------------------TV------------------------------------------------------------------------------------------------------------------------------------------------------------------------------------------------------------------------------------------------------------------------------------------------LSGS---TTGCPSRCDCNG-Q-ERSVVCHRRRLSALPEGIPTETRLLDLSKNRLKTLGPEEFI--NYPQLEELQLNENTI--SSIEPGAFSNLMNLRILGLRNNQLK----------------------------------------------------------------------------------------------------------------------------------------------------------------------------------------------------------------------------------LIQLGVFTG---------------------------------------------------------------------MTNLTQLDISENKIVILLDYMFQELYNLRALEVGDNDLVF--ISPRSFHGLSNLESLNIEGCNLASVPTDALSHLHNLLSLRLRYLNVSVIRDYSFKRLYRLRVLEISHMPALDTMT--AKCLLGLN------------------------------------------------------------------------LTSLSITNCNLTVIPYQAISHLRYLRFLNLSFNPIHTVEGNQLYNLQ-KLQAFHLAGGRLG--AIEPYSFRGLN-HLRVLNVSSNMLSTLEESVFH--SVGNLETLALYDNPLACDCRLLWVFRRRW---RLNFNRQQPMCASPE-VVQGKEFKDFPDILPSDYF--ICQKSKILDYKVQESHVDEGTTVNFACQAEGDPVPVIMWLSPKKEYITTKTVGRLSVSNEGTLEVRYSQIQDNGTY-----------LC---IASNAAGNDTKAAHLFVHSYSPNWPHQPNKTFAFISNQSDEGANVTRATVPFPFDVKTLIIATTMGFISFLGVVLFCLVILFLW--SRG--------KNNTKSS------IEVEYVPR--KEETEEAS---PTEAPIQFNMK----------------------------------IM
>XP051245994-Lingo2b-Dicentrarchus-labrax
M--EGNRDM-----Q---HLALHHCHLF--LGGA-L--L---------------------------------------------------------------LL------------------------------------------------------------------------------------------------------------------------------------------------------------------------------------------------------------------------------------------------------------------------------------------------LVSP---ALSCPARCECSA-Q-SKSVSCHRKRLLTIPEGIPIETRVLDLSKNKLRIITPDNFS--SFQQLEDLDLSDNLI--SVVEPGSFRSQLALRSLNFRSNLLQ----------------------------------------------------------------------------------------------------------------------------------------------------------------------------------------------------------------------------------LVPAGVLSG---------------------------------------------------------------------LTNLTRLDLSHNRLVVLLDHAFQDLRRLTSLEVGDNELVF--ISQRAFTGLLGLQSLTLERSNLTVVPTDALGHLHSLVELRMRYLSIGFLKPFSFKRLLRLRRLDIDYWPWLDTLP--PLSLHGLN------------------------------------------------------------------------LTTLFITNTNLSAFPGAALRNLPYLTHLNLSYCRIQHIHQGELGHLP-YLLELRLQGAHLV--SIEPFAFSGLK-SLQLLDVSQNRLESLERGVFA--SPDSLQRLCLGGNPLVCDCRLLWLLNSHK--PSLQVLDVQPECSAPE-YLLGKALRDLKEPLVSRYM--TCTKPRIGPNTTQLLMADEGQPARLSCMAEGAPRPSVVWITPHRRYITAKSSGRVEVQPDGTLEIKAAELHDSGVY-----------LC---IASNPAGNASLSASLAVKSLGGDRSHYSNRSSNYLTDSNSTWGNGTVLYMTVPIDIKTIIISTAMGCLSFLGVVIFCFLLLFAW--SRG--------KGRHKSN------FDIEYVPR--KSNGASAEVT-ETSGPRRVNMK----------------------------------MI
>XP051262541-Lingo4b-Dicentrarchus-labrax
--------M-----F---MESVVRWSIL--LQFG-L--C-----------------------------------------------------------------------------------------------------------------------------------------------------------------------------------------------------------------------------------------------------------------------------------------------------------------------------------------------------------------VSAG-----SCPPRCLCRP-E-AKEVICSGKHLNSVPEGFSSDARRLDLSHNKIKTVGRRQFS--GLLQLQELDLSDNVI--SMIEVEAFQGLQNLRTLRIKNNRLK----------------------------------------------------------------------------------------------------------------------------------------------------------------------------------------------------------------------------------IIPVGVFSG---------------------------------------------------------------------LSSLRLLDLSQNEILVFLDYTFKELVNLQTLEAEENDLVF--ISQRAFFGLQNLQELNIDRSNLTSVPTEALSQLQSLTRLRMLRLTISTLPNNAFRRLHRLRSLLIANWPALDTMA--SNSLIGLN------------------------------------------------------------------------LTSLVISSCNLSAIPYSALRHLVYLRFLDLSYNPITVIQGNLLGDLL-RLQELHLAGGSLL--RIEPGAFRGLA-YFRMLNVTSNQLTTLEESVFH--SVGNLQVLRLDGNPLACDCRLIWVVRRRL---RLNFDGHQPTCSSPD-AVRQREFRDFSEKELPRLF--TCRPARIMDRRPQEARVEEGTTVLFSCKADGDPLPSITWISSHKNVVSP--TGRIRILGNGTLEVRFAQVQDSGTY-----------QC---LAGNAAGNDSLTVGLYVKGLP------RNRTIPFLAEENPQAANSSAQMKPYPFDAKTLIIATTMGFLSFLSSVAICFVFMFFW--SQS--------KGQIKHT------ATIDFVPR--SSMGGGGG---DGGDGGRFTMK----------------------------------LI
>XP026853965-ecm2-Electrophorus-electricus
--------MQ---------SVL-----LFWLCVA-MC-AGAPAVGADPPHAP--------GETAGNEAGNITSAPT-----------------------TAAAT-THS--------------------------------------------EILRERRAD------------------------KSPRKDTQ--AALRSQAALGRTQAAWVELNALKKLIEEKNRLLDL-------GEEPLKRK-------------------K-KDDSE--D-EDEE-DDTEEEEDEDE-GEE---EEEAEGEENENEENDGANN------------STAT----------------------------------------RD-------------------GF---TDLLPEECQVGGA----RISCKEIDMSHLPIITDLSISILELPGNNLTMLPSRGLS--GLPNLEEVDLSRNLLGDSSISPSFFMNLTKLKRLTLDGNNLE----------------------------------------------------------------------------------------------------------------------------------------------------------------------------------------------------------------------------------EIPH-LPPS------------------------------------------------------------------------LEELRINDNKINQLLSHSFKGLSKLLVLELTGNILYEGSVDPWTFKPLIILKRLRLDNNRFASIPPG---LPPSLEDLRMAHNQMVEVQDRVLNKSVHLRVLDLSY-NLLHENSFYPGAWINLPM-----------------------------------------------------------------------LEALDLSYNQLSVVPSHL---PTVLRQLSLQHNRISAVPSYVLSHLRPGLQSLRLSNNQLQEHGLLGKAFRGAYHTLVELLLDANRLERVPSNIR---HFRSLQLLRLDHNQIS------------------SV-PVKSVCKVR-----------------------MTGYSPLVA-----------------LHLENNYID-------------------------------VKRIR-PAAL-----------SC----------------------------------------------------------------------LQDRRRVVLEP--------QTHS---------------------------EVL----------------------------------------------------------
>XP028680019-asporin-Erpetoichthys-calabaricus
--------MR----T------------------------------------------------------------------------------------------H---------SN-----------------------------PVRDG--------------------------------------------------------------------------AY-----------------------------------------------------------------------------------------------DRKGMDLP------------------------------------------------------------TTSWLS---VYFCPTAIRIKP----K--------LAFCQKDIPADTLHDRPSKTKSRKSRELIFK--GLKNLYALFLLNNQI--SKIHSKAFRHLNQLQLLYLSHNLLT----------------------------------------------------------------------------------------------------------------------------------------------------------------------------------------------------------------------------------QIPTNLPKN------------------------------------------------------------------------VLELRIHDNKIMKVQKDAFKGMKSLHVLEMSANPLQNSGIELGAFDGMS-VYYLRIAEAELTTIPKD---LPSSLYELHLDYNKIGKVEIEDFIRYKYLQRLGLGN-NQIKS-----------------------------------------------------------------------------------------------------------------------------------------------IE--N---GSLAYLP-NLRELHLDYNKLKHVPAGLA---SLKYLQVVYLHFNNIS------------------SI-GVNDFCPTEA----------------------RKKKIVYSG-----------------ISLFGNSFK-------------------------------YWEVQ-PTTF-----------RC----------------------------------------------------------------------VSTQMGVQLG-------NFRKRK----------------------------------------------------------------------------------------
>XP028669403-biglycan-Erpetoichthys-calabaricus
--------MY----C------------LL-L-LC-S--Q---------------------------------------------L-V---------------LS-V---------AL-----------------------------PFEQK--------------------------------------------------------------------------AF---------------------------------------------WDFTM--------DN-DMG----GMM-ND--------EE----GSAFE---------PTK----------------------------------------------------------PTERPV---GPTCPFGCQCHL----RVVQCSDLGLSAVPKNIPSDTLLLDLQNNKITELKENDFA--GLHNLYALVLVNNKI--SKVHSKAFSPMHKLQKLYFSKNMLT----------------------------------------------------------------------------------------------------------------------------------------------------------------------------------------------------------------------------------EIPKNFPPS------------------------------------------------------------------------LVELRIHDNQIKKVHKGAFSGMGTMNCIEMGGNPLENSGFAPGAFDGLK-LSYLRISEAKLTGVPKD---LPSSLTELHLDHNQXPSIELEDLIRYKNLNRLGLGY-DHIRM-----------------------------------------------------------------------------------------------------------------------------------------------IE--N---GSLAYVP-NLRELHLDNXRLSLVPAGLP---DMKYLQVIYLHSNISP------------------RS-EXNAFCPTGF----------------------GIKRAYYNG-----------------ISLFSNPVN-------------------------------YWEVQ-PATF-----------RC----------------------------------------------------------------------VTDRFAIQFG-------NYKSKGNVMKIT----------------------------------------------------------------------------------
>XP028674717-chondroadherin-Erpetoichthys-calabaricus
--------MHK---------ISL----LS-LTFF-A--L---------------------------------------------V-A---------------IA-AS--------G-------------------------------------------------------------------------------------------------------------------------------------------------------------------------------------------------------------------------------------------------------------------------------------------PGVCPSPCHCH--GDLQHVICDDVGIKKIPR-VSDNTRLLNMQRNNLPVLPTGGFG--SMKGLISLHLQHCHI--KEISGQAFKGLKKLVYLYLSNNEIS----------------------------------------------------------------------------------------------------------------------------------------------------------------------------------------------------------------------------------IIKPGAFED---------------------------------------------------------------------LTELTYLYLDNNRIPDLPKGIFTPLANLFILQLSDNKLRE--LRPGTFSGAKDLRWLHLSGNELTSIHPSALDEVENLAILHLDRNRLSSYPVSPMSKLRVVEELSLSK-NPMKVIP--DEAFQSFGR-----------------------------------------------------------------------------------------------------------------------YMEKLYMDNMGLE--RFSDGAFNGVT-ALKSLHIENNKLSSLPSSL----SFATVENITLSNNNWMCNCQLAPLRRW---MDSSRL-RPDATCA-----------------------------------SP--------------SQYRGQQIRE------------------------------------STAFS----------NC----------------------------------------------------------------------------------------------------RQKSK---------------R--DKKGTRH---------------------------------------------------
>XP028671001-chondroadherinlike-Erpetoichthys-calabaricus
--------MERGGPP---WWALA----LL-L-CT----L------------------------------------------------------------------------------------------------------------------------------------------------------------------------------------------------------------------------------------------------------------------------------------------------------------------------------------------------------------------QTL---VSGCPHYCFCDN--INLAVTCVNRNLTEVPITIPEITKRLDVRKNTIKEIASGAFLVDGLSSLQQLIVEKNRI--EEIQPGAFSQLGFLNFLNLGENFLVFLPNLVFQGLQNIKWIRLSHNSLNNLAEETFAGLFTLKRLSLDHNELQ--FFPTQTLSRLTELVRLDFGTNPITYLGEEAVAMPKLKQLFLDNMSLQDISYTSLEKAPQLTMADFSKNQLRVLQPLMGPEKLVKVNLTGNPILCNCYMRPFREWMGSKHVRVEAACFGPSAFRGERLDSMRPIDLRCDSRAAITPPPEPDKDKIKCPESCDCKTELHSTCEGKNLRKIPKGFPEDTKLLDLRRNDFFYVPKNAFSTMRNVVSLHLQKCQISELEPSAFNGMKKLVYLYLSENELSTINPTALQGIPQLTYLYLDRNKFSVFPMGAFKLVPNLFSLHLQYNSIAH--LPDNSLEQAKKLRCLYLTGNHLSFMAPNSLAAADDLEKLFLDDNQLNEVPTQALGSSPILDELRLSG-NPIRWVG--TGAFLPMAN-----------------------------------------------------------------------------------------------------------------------SLRHLYLNRMGLE--KLSSSAFSGLGRGIKSLYLENNQLENLPS----LTNFTGLEIINLADNPLHCDCSLLHLHKW---IDKVNL-KVRASCS-----------------------------------SP--------------PEMQGRKVKD------------------------------------AEVFK----------NC-----------------------------------------------------------------------SGVNP-------------DKPKESKEKAKDQKLKTVKS-------TTPGK-QTKRP----------VLKKMKISSKLTTKRANP--------STKPK-------------
>XP028673239-decorin-Erpetoichthys-calabaricus
--------MK----L------------AI-L-LL-L--L---------------------------------------------A-T---------------AC-C---------AK-----------------------------PFFQS--------------------------------------------------------------------------GI---------------------------------------------FDFMM--------DE----------------------------GSGFPT-------DP---VIE----------------TTVKTPH--------------TLE------------PELP-LPP---ELVCPFRCQCHL----RVIQCSDLGLIHVPDKIPTDTTLLDLQNNKITEIRENDFK--ELKILHALILVNNKI--TIIHPKAFIPLGKLQRLYLSKNMLK----------------------------------------------------------------------------------------------------------------------------------------------------------------------------------------------------------------------------------EMPVNMPKS------------------------------------------------------------------------LQELRVHENDISKIKKSSFEGMAHVIVMELGSNPLKSAGIDSGAFLDLKRLSYIRISDTNITAIPKG---LPSSLSELHLDGNKISKVDADNLKGLNNLAKLGLSY-NQIGS-----------------------------------------------------------------------------------------------------------------------------------------------VE--N---ETLTNVP-HLRELHLDNNLLTGVPPGLP---EHKYIQVVYLHNNKIA------------------AV-GTEDFCPPSY----------------------NTKKAMYSG-----------------ISLFSNPVP-------------------------------YWEVQ-PITF-----------RC----------------------------------------------------------------------VFDRSAIQLG-------NYRKK-----------------------------------------------------------------------------------------
>XP028680112-ecm2-Erpetoichthys-calabaricus
--------MK---------IRL-----MLVLLLL-VN-IS-IGLAQDEHSTAAKGRGKKRGQKGKG-QKRGKSRQMKGADAYESLPVHD-----------------SPE---------------------------------------------TSGDFSESKGPNAI-WLHINQ--GWEQDND-KLSKKDTDRKKRRKEKKTEKEKRKQL-----LEARMEKEEDNISETKQEVYEREEQEERRRNREQEMEEERKKEQDEQQEKRTEVD--E-EEDQ-HREQEDTRQGE-------KQHEQEEE-E-EDDELRGDVFRM-----PRLPHTT------------------------PH--------------HP-------------------------SSLPPACVASDI----TLSCNNAKLSSIPPLMDPELKSLSLEGNSITSIPAAAFN--GIPNLEWIDLSKNKLTSAEIHPDAFTKLKKLKRLYMDGNLLV----------------------------------------------------------------------------------------------------------------------------------------------------------------------------------------------------------------------------------HVPLQLPST------------------------------------------------------------------------LEELKINENILQNIDEDSFQDLNSLVTLELEGNILSEANISPFAFKPLKNLLYLRLGRNHFRTIPQG---LPPSLEEVYLENNLIEEISEAAFNCTRHLNVIVLRH-NKIDESRIAPLAWINHMN-----------------------------------------------------------------------LESIDLSYNKLFLVPSFL---PKSLVHLVLVGNQIERIPGYVFGHMEPGLEYLYLSFNNLQDEGIDPVSFFGAYHSLIELFLDHNHLNSVPQGIT---EMKVLHFLRLNDNKIR------------------NL-TPESICNEF-----------------------TDEDLNIVT-----------------LRIENNFID-------------------------------TRKIS-STEF-----------SC----------------------------------------------------------------------IRSYSNIVLKP--------QKFK----------------------------------------------------------------------------------------
>XP028669402-ecm2-Erpetoichthys-calabaricus
--------MK----------MF-----L--ILLF-IA-LWGNSLASVRVQDR---RFQRNTRIDPKPANSPASLSSN------LFPG--GHCLVNGMVMFESAV-WSPKPCSVCSCKRG--KVNCENMLCSSSACVG---------PACVPS----------------------------AASL-VPGKK----LGRKQASQTKTPARMKQ-----QQNGKPRKQEVVSQRKEKAPLRQKERKMKKQVKSGKKGNMRKEEKAAKTFEEKEK--KTQQTS-DLNDFDDADSN-END----------------DFFFGRTLPD-----QPRPSRT----------------------------------------RH-------------------AI---MESLPVGCILSES----TIGCGGTKMTHVPILNDPGIKTLYLAENEISKIPAGAFS--GLTGLEWLDLSKNRLNDSSFSSELFQNLTKLKRLNLDGNFLT----------------------------------------------------------------------------------------------------------------------------------------------------------------------------------------------------------------------------------KIPL-LPPS------------------------------------------------------------------------LEELKMNDNKLKGLDQQSFKGLSKLLTLELEGNGLHDGNVIPLAFKPLIRLIYLRLDENRFRALPSG---LPSSLQELHMEENLIEDIQEGILNKTLNLVVLVLSN-NHIQENRIAPHAWFHLSK-----------------------------------------------------------------------LEAIDLSYNRLVHVPSFL---PISLRQLTLHHNQIERIPGYVFAHMKPGLEFLHLSHNKLRDDGIHGVSFMGLYHSLTELLVDNNQLRTIPRGIL---NLKSLQVLRLNDNHIR------------------YV-PLNSVCDTR-----------------------VTEDSSLIS-----------------LHLENNLID-------------------------------RRQIP-PTAF-----------SC----------------------------------------------------------------------IKTYHSVILRP--------QKFE---------------------------E------------------------------------------------------------
>XP028673215-epiphycan-Erpetoichthys-calabaricus
--------MK----T-----LAN----IL-L-GC-V--I---------------------------------------------L-K---------------AI-I---------AA-----------------------------PSRQG-----RQLE---------------DLDTYDAANY-----D-------VDLENL--N----VE----------NQDIY---------------------------------------------DYDDGLT-----DEP-------------------QIEI----GTL----------PPIVDRRPQPRPSR-VDE-------EDEVPLKPLPP---------AQ---SSGGS-EL-----LGPDTQGGLPTC-LLCTCLG----GSVYCDDVKLETVPP-LPKDTTHFYARFNKIKKINKSDFA--EMNKLMRIDLTSNQI--TEIDEDAFRSLPALEELVVRENKIR----------------------------------------------------------------------------------------------------------------------------------------------------------------------------------------------------------------------------------QLPE-LPHG------------------------------------------------------------------------MTLIDAS------------------------HNNLGSKGIKPEAFKEMSNLLYLYLTDNNLDHIPLP---LPHTLRSLHLQNNNIQMIHEDTFCNLKDINYIR------------------------------------------------------------------------------------------------------------------------------------------------------------------------------------------------------------------------------------------------------------------------KALED-----------------IRLDGNPIN-------------------------------ISKTP--QAY-----------VC----------------------------------------------------------------------LPRVPVGRLY-----------------------------------------------------------------------------------------------------
>XP028652501-fibromodulin-Erpetoichthys-calabaricus
--------MK----------LIL----FL-T-VA-G--F---------------------------------------------C-G---------------HA-L---------CQ-------------------------------------------------------------------Q--------------------------------------DDTYFWMSYLRSY-----------------------------------WLGYSR-------------------------------------------------------------------------------------------------------------FADPSPQRAQ---GRDCPLECECPP-NFPIAMYCDSRKLKHVPF-VPSRMKYAYLQNNRITFIQEGVFD--NATGLVWIMLHRNQLTDEKIGENVFAKIINLERLYLDQNNLT----------------------------------------------------------------------------------------------------------------------------------------------------------------------------------------------------------------------------------VIPSPLPSS------------------------------------------------------------------------LKDLRLSNNKIAKXPTNAFEGMENLTSLILNXTSIED--IG-GSLKGLQSLTLLDLSNNYLKKLPEQ---LPGQLHQLYLEFNSINTIPNEYFRKLPKLQFARLSN-NNLTD---------------------------------------------------------------------------------------------------------------------------------------------EGVP------SNAFNVS-SLIELDLSYNKLQKIPP------VNSNLENLYLHANQIK------------------EF-SLGSFCKVVD----------------------IMNFSRLRV-----------------LRLDGNSIP-------------------------------LSALP-PETA-----------LC----------------------------------------------------------------------LRLAAVIDL------------------------------------------------------------------------------------------------------
>XP028673227-keratocan-Erpetoichthys-calabaricus
--------MK----V-----LT-----GL-A-IL-L--F---------------------------------------------M-K---------------DI-C---------TQDM------------------------------------------------------------------------------------------------------------------------------------------------------------------------------------------------------------------P---------------------YAEY--------------------------------------LQQ---IQECPKECHCPP-SFPNAVYCENKSLKQIPD-VPSHTWYLYLQNNLIDSVSEKAFK--NATQLKWINLNRNKITNSGIDKNVFKKMKNLLFLYMEDNQLE----------------------------------------------------------------------------------------------------------------------------------------------------------------------------------------------------------------------------------AVPSGLPNS------------------------------------------------------------------------LEQLKMARNKITKIPEGVFSGMENLTLLDLHSNKIENGALTERALKGLKNLVQINLSKNGLKAMPSG---LPGTTTQLFLDGNSIEKIPDNYFKETPKVSFLRLNH-NKLVD---------------------------------------------------------------------------------------------------------------------------------------------GGLP------KNIFNVS-TILDLQLSYNQLTKVPL------FHSSLEHLHLDHNKIG------------------SV-NGTKICPLPIETVDDYI---------------YEKSPRLRY-----------------LRLDGNEIK--------------------------------PPIP-MDLI-----------MC----------------------------------------------------------------------FRFLQAVVI------------------------------------------------------------------------------------------------------
>XP028673251-lumican-Erpetoichthys-calabaricus
--------MS----------LIR----FP-F-LA-A--F---------------------------------------------L-S---------------GI-L---------CQ-------------------------------------------------------------------Y-----D--------------------------------YESY-----------------------------------------------YE-----------------------------------------------------P-----------------------------------------------------------ASVMGPS---GPNCPQECDCPV-NFPSAMYCDNRKLKYIPI-VPSGIKYLYLQGNQIDSIKSGVFD--NATDLAWLVLDNNFIVNGNIGKDTFTKLKSLQRLYFNHNNLT----------------------------------------------------------------------------------------------------------------------------------------------------------------------------------------------------------------------------------EPVGPLPKT------------------------------------------------------------------------IEEVKFAGNKIKKLGSGFFSGLENLTIIHLQDNQLQDDALA-GVFKGLKKLNYLDLSNNKLKRLPQD---LPSSLEMLYIDFNNINNIPDEFFKKFGGLQYLRLSN-NQLAD---------------------------------------------------------------------------------------------------------------------------------------------SGIP------GNVFNIS-SLLELDLSFNKLKSIPT------VNENLENLYLQVNQIN------------------KF-DLNSFCKITG----------------------PLNYSRIRH-----------------LRLDGNNIT-------------------------------RNELP-VDMA-----------NC----------------------------------------------------------------------LRQASEVTFD-----------------------------------------------------------------------------------------------------
>XP028652502-lumican-like-Erpetoichthys-calabaricus
--------MS----------THH----VL-A-LI-L--V---------------------------------------------V-T---------------TS-TCR-------AA----------------------------------------------------------------------------------------------------------------------------------------------------------DFDYGG---------------------------------------------------MP----------------------INRLL--------------GEPSVL-------TLDS-SWYRVLN---RQGCPLECDCPI-QWPSAMFCDNRGLFYVPTSLSPKSQYLFLQGNSIAALPRRMFE--NTTLVRWLILDHNVLTSSQIDNASLKGLHHLENLFMNYNNLT----------------------------------------------------------------------------------------------------------------------------------------------------------------------------------------------------------------------------------EIPSPLPSG------------------------------------------------------------------------LKQLRLAYNRINKIGPGVLDNLKNLTLLLLHRNQLKV--IGEADFKGLQSLILLDLSHNSLTEFPAY---LPPSIQQLYLSNNSLTALPGNCLINFKNLQYLRLSH-NKLTN---------------------------------------------------------------------------------------------------------------------------------------------DGLP------STVFNTS-VIVEMDLSYNHLTSIPM------VHESLQYLFLEANIIE------------------AF-NTSSFCRKVG----------------------PVSFSKMKL-----------------LRLDGNRLS-------------------------------YSQLP-SDWV-----------LC----------------------------------------------------------------------LRVLRDIYI------------------------------------------------------------------------------------------------------
>XP028653638-nephrocan-like-Erpetoichthys-calabaricus
--------MQ----Y------------FV-VSIL-L--L-------------------------------------------------------------------------------------------------------------------------------------------------------------------------------------------------------------------------------------------------------------------------------------------------FP-------------------------------------------------------------QRSRN---EALCPKRCVCDS---TKSVQCY--SISAVPLGIPLDVRKLNLGHNNIKELKKSGYA--GLEALEEIILSSCGI--EAIESNTFKSQCNLKVLDLVKNKLK----------------------------------------------------------------------------------------------------------------------------------------------------------------------------------------------------------------------------------HVPRALPQS------------------------------------------------------------------------LEILKLGNNRIQVLHDSHLEGLKKLRVLDLQNNLLSI--IRPSSFNFLHTIQVLSLSGNQLVKVPQD---LPPTLLSLNLDQNQIRGLKGRDINHLKMLSHLSLSY-NRLSSIE--CD--LSLPN-----------------------------------------------------------------------LTILQLSGNQIKIIPCKL---PAGLEKLDCSHNLIQEVTISGLSGLG-QLKHLFLENNVIH--HIEAGAVKNLQ-KLQMLNLRNNSLSSLSKAAVD--LLSRLRRVYLDGNPWNCSCDLLKVER---LLLARQVEIPSGLCS-----------------------------------EA--------------SRSQQEYKKI------------------------------VTPLT----------------GC----------------------------------------------------------------------------------------------------QDDME-----------------KTAEGGKD--------ERKMDKDN-----EPIETEDYYDYD------------------
>XP028656924-nyctalopin-Erpetoichthys-calabaricus
--------M-----------LLL----IL-V-SS-H--L---------------------------------------------I-SL--------VL-------AS--------C-------------------------------------------------------------------------------------------------------------------------------------------------------------------------------------------------------------------------------------------------------------------------------------------TRSCPSSCICTQ-EKSCAVLCDRSNLLEIPREFPCEASSINLDKNNIKFLSERAFG--TLPSLRSLSLAHNNI--SFITPGAFKGLPSLLELKMAHNDYI-----------------------RYLHTRTFTALKRLVRLDLSDCNLF----------------------------------------------------------------------------------------------------------------------------------------------------------------------------------NMPDRIFLE---------------------------------------------------------------------QSSLQEFLCFENNFRRIP-GAIRGMENLTRIYLERNRIEA--VAYNSLQGLRNLKYLNLQENSINVIHDHAFQDGRQLEYFYLNDNLLSDLPQYSFKGLKHLKMLNLGG-NLLRNVS--STWFSNLVE------------------------------------------------------------------------------------------------------------------------LEVLYLDRNQLT--FIEEGAFENLT-SLIFLHLNSNNLTTLPLSVFQ--PIFFLGRLYLFRNPWECDCKMEWLKEW---MQNYKL-VRDVPCA-----------------------------------SP--------------SRVAGMDLS-------------------------------------EVVFSKSSHG-----LCEDLAETNVTSTFVK--------------------------------------------PTAGIVVTTENKFSSLISKLMQQ--------E-LREEA-----TNSSQGFRNVSD----------LNNEVSAGTCH---NDNL---------------------------ILWLASLVFGK--
>XP028680020-mimecan-Erpetoichthys-calabaricus
MGY---SKMA----M-----LAR----IF-F-SF-I--L---------------------------------------------V-S---------------WV-F---------SS-----------------------------TIKKS------------------------IWSPSDKEEL-----TS-------------------------------------------------------------------------------REDSLN--------TGE------------------ALHKL----KR-------------QKKAVNESIDTEG----------AERGP------------------------------------GTEPELPTC-LLCVCLS----GSVYCEEVSIDRVPA-LPKETAYLYARFNKIKKIEVKDFS--DIPTLKRIDLSGNLI--QEIEDGAFSKLPLLEELSLAENRLV----------------------------------------------------------------------------------------------------------------------------------------------------------------------------------------------------------------------------------KIPA-LPAK------------------------------------------------------------------------LTSLNMN------------------------HNRIKNKGIKANVFKKLNNLSYLYLANNELESVPPF---LPETLRILHFQNNNITAVSDETFCKSNTTHYIR------------------------------------------------------------------------------------------------------------------------------------------------------------------------------------------------------------------------------------------------------------------------DKLDE-----------------IRLEGNPVL-------------------------------LAKYP--NSF-----------TC----------------------------------------------------------------------LKNLPIGRYI-----------------------------------------------------------------------------------------------------
>XP028680115-osteomodulin-Erpetoichthys-calabaricus
--------MS----A-----LMK----LS-L-CL-F--L---------------------------------------------L-L---------A-----KM-V---------CQ--------D----------------------------------------------------------Y-----E---------------------DEHT-------------------------------------------------------YNEHD---------TWSDAE-------------------------------------IP-----------------------------------HLPTFD--PSIN------YGD-----HYIQY---TNECASECFCPP-TYPYAMYCDNRKLKVIPN-VPQHIRHLYIQFNDIETLSASAFV--NATSLRDINLSNNKIRSSQVDRGIFAKMKNLAHLHLEHNYLV----------------------------------------------------------------------------------------------------------------------------------------------------------------------------------------------------------------------------------DIPAPLPSS------------------------------------------------------------------------LQRLFLGFNQISKISADAFQDLVNVTMLDLCGNKLTD--FKGKILPKMKSLMQINLCHNKLKAMPE----LPASVMQLSLENNSISSIPEGYFKKIPNLMSLRLSY-NKLQD-----------------------------------------------------------------------------------------------------------------------------------------------LP------YNIFNLS-SLMELNLGYNQLSKTFF------IPRSLEHLYLNDNEFL------------------DL-NISLMCPSVD----------------------HTRPNLLTY-----------------IRIDQNKLS--------------------------------KPLN-NFIY-----------SC----------------------------------------------------------------------FPRIQYIYYGE--------QRVTQQLLPH-------------------------------------ESEQSPGTQEYT--------ETD----TW----------------
>XP028652545-opticin-Erpetoichthys-calabaricus
--------MK----L-----LPP----VL-L-AF-S--L---------------------------------------------L-G---------------SY-W---------CA-----------------------------PPNQA------------------------KPSIDDLESY-----E----------EMDWDK----FDLNN-------YGDYG---------------------------------------------DYEE-----------------------------IKIEI----STV----------APRNNVQQKKNKTSTPSS------VKEEVPS-------------------DFKDP-GL-----FGPQTSLNLPTC-LLCVCIG----SSVYCDDLDLDKVPP-LPKSTAYFYARFNKIEKIHTADFQ--NLNRLKTIDLTGNQI--SEIEVEALHSLSDLQELRLSENKLW----------------------------------------------------------------------------------------------------------------------------------------------------------------------------------------------------------------------------------ALPE-IPVN------------------------------------------------------------------------IRYIDAR------------------------QNQLVSTGIRPEAFKDLSHLQFLYLSNNKLDFIPIP---LPEALRVLHLQHNNIQTLHVDTFCKHSDMTYVR------------------------------------------------------------------------------------------------------------------------------------------------------------------------------------------------------------------------------------------------------------------------RALED-----------------IRLDGNPIN-------------------------------LSHFP--HAY-----------FC----------------------------------------------------------------------LPRLPTGNMQ-----------------------------------------------------------------------------------------------------
>XP028647377-podocan-Erpetoichthys-calabaricus
----------------------------------------------------------------------------------------------------------------------------------------------------------------------------------------------------------------------------------------------------------------------------------------------------------------------------------------------------------------------------------------------------------------------------------------MTQFS--------------------------------------------------------------VFSFSQLTAPPRFLPP---SLISVDFAVNQLTKVYLHTFGQKAGLKSVYLHNNKLTDAGLPDHVFNGSDNIET-----------------------------------------------LIMSSNFL---------------------------------------------------------------------------------------------------------KYVPKNLPVS------------------------------------------------------------------------LNKLHLKSNRLEKIPKGAFTHLSELRELYLQNNLLTNDGMDNETFIHLNSLEYLDLSSNNLSLIPQG---LPRNLVLLHLEKNAIHSIADDVLTPIRDLEYLLLHN-NKLRSVAIDPKAFQGLKKLHTLHMYNNQLERIPRGLPRRAKTLMLLHNKISEIGRNDLVTLYSLTDLNLSYNKLTSPKVHKEAFRKLRLLEVLDLSGNSLQMLPVGL---PKSLQELKMKDNELITVSDGAFEGMD-KLREVYLSNNKLKVNSMYQGAWQELS-SLNILDLSLNQLSHVPAD-----LPESLEYLYLQGNRIS------------------TI-PVGIFDGT----------------------------PNLKV-----------------INLRYNRLA-------------------------------PGTIK-ESVF-----------SH----------------------------------------------------------------------LKNLQALDFG---------------------SSLE---------------KPGIDSNSKLGA--EDKEEHEEGEEEED--------DETEQ--------------------
>XP028678453-podocan-like-Erpetoichthys-calabaricus
--------M-----L----------WPLL-F-LL-S--L---------------------------------------------------------------SSQL---------SQ----------------------------APLY----------------------------------------------------------------------------------------------------------------------------------------DE-------------------EEMPA---------------PPSP---------------------------------------------------------------ADP---RGMCPAQCDCPT---SEAVECGGVDLTAFPSNLSNSIQHLSLQNNRLEEIPYDELS--KLTQLKTLNLHNNRLSSAGLPDEALLYLGNLQYIYLASNRLTIAPRILPR---ALRIVDMAANTLEEIFPLTFGEKPHLKSVYLHDNKLQSSGLPDSLFNGSDSVST-----------------------------------------------LILSNNLL---------------------------------------------------------------------------------------------------------SVAPRYLPLG------------------------------------------------------------------------LNRLHLQNNQISWIPKETFSQQLQLRELYLQNNRLTDPGLEPSTFSKLRSLEYLDLSMNNLTHIPVG---LPANIVILHLGKNRISSVSEAGVSGIRNLEYLLLQN-NVLTADSIHHEAFGKLRKLHTLHIYNNHLEHVPSSLPRRVRSLMMLNNRISELRFNDLVTTYYLNELNLSYNRLRSSGIHRLAFRKLRRLEHLDLSGNFLTVVPQGL---PSGLKVLRLHGNRIDKLAEEALSGLG-SLTELYLGENRLQGAGITPGSWKEVP-VLQLLDLSGNQLTQVPPN-----LPESLEYLHIRDNLIS------------------SI-PAEAFAAT----------------------------PNLRG-----------------LFMRSNKLV-------------------------------TLGIS-DKAF-----------RN----------------------------------------------------------------------LKHLQVVDMT---------------------GNPE---------------AISIHLPALQH---TGEATDSFTHEDAS-------LETNETI-------------------
>XP028652503-prolargin-Erpetoichthys-calabaricus
--------MRTC--V-----RYF----LL-L-SL-A--I-----------------------------------------------A---------------VV-Q---------CQRR--RP---------------------TKPT-----------------------------------------------------------------------------------------------------------------------------PPQ---------RKPHI------------------------------------------------------------QKPEPKEP------TDFP-----PVI---------F-----GPPSI---FPDCPKECFCPP-DFPTAIHCENRNLRKIPV-IPARTQHLYLQNNFIDEVTEDSFK--NASELRWLNLDNNRI--KKVERSVLEKLSSLLFLYLGKNNLQ----------------------------------------------------------------------------------------------------------------------------------------------------------------------------------------------------------------------------------EVPGFLPPN------------------------------------------------------------------------LEQLRLCKNQISKIPSGVFNKLEHLSMLDLNHNKLTDGDVGKNIFKGLKNLVQLNLAHNSLKKMPTN---VPLNINQLFLDRNNIEDIPSDYFKSLSKLAFLRLNN-NLLTD---------------------------------------------------------------------------------------------------------------------------------------------KGVP------KNIFNIS-SLLDLHLAHNKLHNVPI------FSHKLEHLYINHNSIA------------------KI-NGTEICPFPVMAIDW---------------DKEDEQPHLRF-----------------LRMDGNAIS--------------------------------PPIP-LDLI-----------MC----------------------------------------------------------------------FRNLKSIVI------------------------------------------------------------------------------------------------------
>XP028655989-tsukushi-Erpetoichthys-calabaricus
--------MD----Y----SLVA----I---ALL-V--C---------------------------------------------------------------AL------------H------------------------------------------------------------------------------------------------------------------------------------------------------------------------------------------------------------------------------------------------------------------------------------VTA---TRSCYPGCRCEVESFSLKVDCSGVGPHFAPIPIPLDTSYLDLSSNALETITDSMLMGPGYTTLVSLDLSKNHI--ARVNSGSFSKLRYLETLNLSHNYLD----------------------------------------------------------------------------------------------------------------------------------------------------------------------------------------------------------------------------------ALPDGCFSG---------------------------------------------------------------------LP-LTDVDLSNNRLQEFRLDIFSSHRKPITVDLSNNRLAL--VFRDPHISSPNIKSLNLSGNKLASVPK----QNVPLRYLSLDGNPISVIEENSFLGLEDLSYLSLSGLPTLSVIKP----------------------------------------------------------------------------------------------------------------------------------------------------NSFKSLP-NLQGLDLSNNELKSLSSEVFS--GLQSLQELDLSNSGVI------------------TV-PDKALKYL----------------------------TNIRS-----------------ITLGQNVLC-------------------------------QKTVK-HGQFH----RPEEVITC----------------------------------------------------------------------DFISTSL--------------------------------------------------------------------------------------------------------
>XP028679142-Lingo1a-Erpetoichthys-calabaricus
--------M-----VAGESSLVACWQPI--LLLM-L--G---------------------------------------------------------------TV------------------------------------------------------------------------------------------------------------------------------------------------------------------------------------------------------------------------------------------------------------------------------------------------LSGS---ATGCPARCDCNP-Q-ERSVLCHRKRLIAVPDGIPTETRLLDLSKNRIKTINPDEFS--PFPHLEELELNENVI--SIIEPGAFNNLYGLRTLGLRSNKLK----------------------------------------------------------------------------------------------------------------------------------------------------------------------------------------------------------------------------------LIQLGVFTG---------------------------------------------------------------------LSNLTHLDISENKIVILLDYMFQDLYNLKALEVGDNDLVF--ISHRAFHGLSSLEQLTLEKCNLTSIPTEALSHLHSLIVLRLRYLNINVVKDYSFKRLYRLKVLEISHWPFLDTMT--SNCLYGLN------------------------------------------------------------------------LTSLTITHCNLTSIPYVAIRHLVYLRFLNLSFNPIHTVEGGMLHDLL-RLQEFHLVGGQLT--IIEPYSFRGLN-YLRILNVSGNYLSTLEESAFH--SVGNLETLILDSNPLACDCRLLWVFRRRW---RLNFNRQQPTCTTPE-FVQGKEFKDFPDVLLPNYF--TCRKSRIRDRQPQKVFVDEGHTVHFVCRADGDPVPVIMWLSPRKNLITTKTNGRLTVFPDGTLEVRYAQIQDNGTY-----------IC---IASNAGGNDTAVAHLHVRSYSPDWPLQPNKTLAFISNQNDSGLNGTRATVPFPFDIKTLIIATTMGFISFLGVVLFCLVLLFLW--SRG--------KGNTKHN------IEIEYVPR--KSDAGMSS-G-AADAPRKFNMK----------------------------------MI
>XP028661730-Lingo2-Erpetoichthys-calabaricus
---MVDKVM-----L---HTALSCWQPF--LGLA-L--L---------------------------------------------------------------VV------------------------------------------------------------------------------------------------------------------------------------------------------------------------------------------------------------------------------------------------------------------------------------------------CVSS---AVGCPARCECSA-Q-NKSVICHRKRLVAVPEGIPIETKILDLSKNKLKSVIPDEFA--SYPQLEELDLSDNII--GNVDPGSFNSLFNLRSLRLKSNRIK----------------------------------------------------------------------------------------------------------------------------------------------------------------------------------------------------------------------------------LIPLGVFTG---------------------------------------------------------------------LSNLTGLDISENKIVILLDYMFQDLHNLKSLEVGDNDLVY--ISHRAFSGLQSLEQLTLEKCNLTAVPTEALSHLHNLSRLRLRFLSINTLHPYAFKKLFRLRHLEIDNWPMLDAVP--ANSFYSLN------------------------------------------------------------------------LSSLSITNTNLSAVPFLALKHLTYLTHLNLSFNPISNIEADMFQDLS-RLQELHVVGAQLL--NIEPHAFQGLR-ALRVLNVSQNLLDTLEESAFQ--SSVTLETLCIDNNPLACDCRLLWILQRRQ---ILCRGDTQPMCVAPE-NSRGKPFREFHDTILSSQF--VCKKPKIRERKMQQVFIDEGQTAQLVCNADGDPLPLIFWITPGRKLVTVKSNGRASVLGDGTLEIKFAQVQDSGTY-----------LC---VASNAAGNDTFSASLAVKGFASDRSLYANRTSMYITDANATNTNGTNVYMTFALDLKTILVSTAMGCFTFLGVVLFCFLLLFVW--SRG--------KGKHKNN------IDIEYVPR--KSNGAVAEGG-DQGGPRRFNMK----------------------------------MI
>XP028672274-Lingo3-Erpetoichthys-calabaricus
MQP---QNM-----A---PPSLCPWIFI--IGLV----C---------------------------------------------------------------MM------------------------------------------------------------------------------------------------------------------------------------------------------------------------------------------------------------------------------------------------------------------------------------------------ATTS---CQGCPARCDCAP-Q-VKSVVCHRKRLNSIPEGIPTETRLLDLSRNRLRCVGSGDLS--PYPLLEEIDFSENII--SILEPGAFANLFNLRILKLRGNQLK----------------------------------------------------------------------------------------------------------------------------------------------------------------------------------------------------------------------------------LVPMGAFAR---------------------------------------------------------------------LSNLTQLDLSENKIVILLDFTFQDLKNLRSLEVGDNDLVY--ISHKAFSGLVGLEELTIERCNLTAISGQSLSYLRGLVTLRLRHLNIASLEDQNFRRLSGLRELEIDNWPQLEYIS--PNSFQGLN------------------------------------------------------------------------LSWLSITNTNITSVPSVAFRSLAYLSCLNLSYNPISVLESWAFRDLV-RLKELHLVSTMLV--SVEPLAFGGLR-QIRVLNVSNNFLITLEESAFH--SVNSLETLRIDNNPLACDCRLLWILQRRK---TLNFDGRQPICAGPV-EVQGNALSTFSDAVLFDYF--TCQKPKIRDRKLQHLTVNEGQPVSFLCRADGEPQPAIIWVSPQRRKITTKSAGRITVLPGGTLEIRFAQVHDSGTY-----------IC---IASNAGGNDTYFATLTVKSQPMDSVLYANRT-FYLADYNESSLNDTRVFLKFTLDLKTILVSTAMGCITFLGVVLFCFLLLFVW--SRG--------RGQHKNN------FSVEYSFR--KVDGPTTS-G-SQGGTRKFNMK----------------------------------MI
>XP030229874-asporin-Gadus-morhua
--------MK----L------------FL-L-L--C--L---------------------------------------------L-A---------------LG-N---------AK-----------------------------PYQPI--------------------------------------------------------------------------NV---------------------------------------------QEFLR--------NY-D------MMMADA--------GD----DNDNDIDEDEESKEEEEGEE-----------------------------------------------------ESEEEEEE---VEDCPAGCQCWP----RVVQCSDQGLIAIPGKIPEDTVMIDLQNNDITDVGENAFK--GIHKLYALFLINNKI--TKIHPKAFKNMDHLKLLYLSYNLLT----------------------------------------------------------------------------------------------------------------------------------------------------------------------------------------------------------------------------------EIPANLPRN------------------------------------------------------------------------ILELRFHGNRINTIQKEAFKGLRNLNVLEMSANPLANSGIALGAFDGMS-SLYIGMAEAKLTAVPKD---LPASITELSLDYNKISKVEIEDFIRYGELQKLGLSF-NQIKS-----------------------------------------------------------------------------------------------------------------------------------------------VE--N---GSLALIP-KIREICLDNNKLKKVPAELG---SLRNLQVVYLHANKIS------------------SV-GVNDFCPVSL----------------------GSKKKKYTG-----------------ISLFANPFK-------------------------------YWNVQ-PAAF-----------RC----------------------------------------------------------------------VSGGRVVQLG-------NFRRRK----------------------------------------------------------------------------------------
>XP030193217-biglycana-like-Gadus-morhua
----MH-LCM----I------------TL-L-LG-G--L---------------------------------------------A-A---------------TS-Q---------AS-----------------------------PFSPR--------------------------------------------------------------------------GL---------------------------------------------SPLGK--------TV-DVRS---LMMNDQ--------ED----GSGFV----------------------------------------------------------------------DFEMPA---FPSCPFGCQCNR----KVVQCSDLGLTSVPYDIPADTRLLDLQGNFITEIRENDFK--GLKDLYALVLVNNLI--SKVHPRAFLPLVGLQKLYLSHNRLT----------------------------------------------------------------------------------------------------------------------------------------------------------------------------------------------------------------------------------TVPRNLPSS------------------------------------------------------------------------LVELRIHDNNIKKIESRTFAGLHKMNCIELGRNPIRNSGLEAGAFDGLN-LNFLRISEAKLTAIPKD---LPDSLRELHLDHNQIHTIGQEDLTHYGELYRLGLGH-NRLRR-----------------------------------------------------------------------------------------------------------------------------------------------IE--Y---GGLYYVQ-SLRELHLHHNLLSSVPAGLP---EMKHLQVVYLHSNNIS------------------KV-EVDAFCPSSF----------------------SVKKTFYNS-----------------ISLYDNPVR-------------------------------YWEVQ-PATF-----------RC----------------------------------------------------------------------VSDRQAVQLG-------NYKK------------------------------------------------------------------------------------------
>XP030223834-biglycanb-Gadus-morhua
M--MLS-HYL----P------------LL-L-LCLG--L---------------------------------------------P-A---------------RS-P---------AL-----------------------------PFEQR--------------------------------------------------------------------------TF---------------------------------------------LDFAM--------DNIDSDV---AFMRDQ--------EE----GSGME-------------------------------------------------------------------------VPD---RPTCPFGCRCQL----RVVQCSDLGLTEVPEGIPLDTKFLDLQNNRITELKEHDFK--GLTNLYALALVNNRI--SKVHPRTFSPLKHMQKLYFSRNHLT----------------------------------------------------------------------------------------------------------------------------------------------------------------------------------------------------------------------------------TIPQGLPQS------------------------------------------------------------------------LVELRIHDNNIKRVSAGTFSGLSRMNCIEMGSNPIQNSDFEPGAFKGLK-LNYLRISEAKLTGVPKD---LPDSLQELHLDNNQIQAVELEDLKRYKELYRLGLAY-NRIRN-----------------------------------------------------------------------------------------------------------------------------------------------IE--D---GSLAFLP-KLTELHLEYNRLNRVPQGLQ---NMKYLQMVYLHVNNIT------------------NV-GVDDFCPRGS----------------------GMKRTFYNG-----------------ISLFNNPVN-------------------------------YWEVQ-PATF-----------RC----------------------------------------------------------------------VTSQQAIRFG-------NYKKK-----------------------------------------------------------------------------------------
>XP030196133-chondroadherin-Gadus-morhua
--------M---------WASSL----LL-LCLL-V--L---------------------------------------------A-P---------------TA-HA--------A-------------------------------------------------------------------------------------------------------------------------------------------------------------------------------------------------------------------------------------------------------------------------------------------PATCPSQCHCH--GDLQHVICDNVGLKKIPR-VSEATRLLNMQRNPLGSLPSGSFS--ESTGLVSLHLQHCQI--REVAGQAFKGLKKLVYLYLSNNDIA----------------------------------------------------------------------------------------------------------------------------------------------------------------------------------------------------------------------------------SIKPGAFED---------------------------------------------------------------------LAELTYLYLDGNRIADLPKGVFAPMVNLFILQLNDNRLQE--IRPGTFTGAKDLRWLHMSGNQLSALQPGSLDDVENLAILHLDRNRLTSYPLAAMSKLRVVEELTLGR-NPMRNIP--DLAFQSFGR-----------------------------------------------------------------------------------------------------------------------YMERLHLDNMGLM--KFSDGAFTGVT-AVKSLRLEGNKLRSLPRSL----EFSTLTNLTLAQNPWTCSCTLAPLRRW---MDSSRI-RPDALCA-----------------------------------SP--------------VLQKGKQVRD------------------------------------SSAFS----------GC----------------------------------------------------------------------------------------------------KVKTK---------------K--AKKDTEPQLNR-----------------------------------------------
>XP030194035-chondroadherinlikea-Gadus-morhua
--------MTFFC--------------VF-MALL-F--L----------------------------------------------------------------------------------------------------------------------------------------------------------------------------------------------------------------------------------------------------------------------------------------------------------------------------------------------------------------DAAVE---AGKCPKMCTCDG--AKLTVACVGKNLTEVPSTVDEITLKLDLRGNHLQVLPRGAFLHDGLSSLKELLLDHNRV--EEVQPGAFMQLGFLNLLQLSHNQLVYLPNMAFQGLQNIQWLRLSHNSINNLAPEAFAGLLSLGRLSLDHNELQ--FFPTETLTRLPALTRLDMGSNPMTYLGEEAVALPWLTSLLLDHMSLQDLSDTALTRAPRLTHLDLSHNQLRCPEPPRGPTALLSLNLTGNPILCNCFLRPLRQWALQKRVNLLGACAGPAHLAGGPLGELGLQDLRCRSRQEMAVTTATPVQWAPCPGGCDCQEEAHASCEGRGHTTVPRGFPNNTQLLDLRGNPLGRLPSDSFPGASRVVSLHLELCQLHRVEGGAFGGMTDLFYLYLSHNGLTVLGPGAFSGAPGLTYLHLEGNRLAAFPGAALKPLPSLLALHLEGNAISA--LAPGGLLGAPALRELYLTNNTVATIAPGALDSAH-LDALHLDSNRLTAVPSRALRGAPALRLLQLSG-NPIRTLG--ARAFQPAGR-----------------------------------------------------------------------------------------------------------------------SLRRLYLDGTGLQ--TMSREALVGLGAGLVLLSLGGNQLEGLPD----LRALEGLEEVNLLHNPLRCDCPLLPLRRW---MENTSL-ALTATCG-----------------------------------HP--------------PEVRGQRVRQ------------------------------------VEVFK----------SC-----------------------------------------------------------------------VETSSPTDHA--------TLKVPPTLKVTKPRAKPQRKSKT-TKSKTPTK--SKTPTK--------SKTPTKTETPTKTT--------------KTS-----------QS
>XP030196530-chondroadherinlikeb-Gadus-morhua
--------MHFQVLL---WPLL--------V-IL-L-GV----------------------------------------------------------------------------------------------------------------------------------------------------------------------------------------------------------------------------------------------------------------------------------------------------------------------------------------------------------------P-AAR---LAKCPKQCVCDQ--IQLAITCVNKNLTEVPV-VDEITVKLDLRGNDIQQLPTGAFKHDGLPSLKQLVIDWNRV--EEIQPGAFSQLGFLNLLSLTHNQLVYIPNMAFQGLQNIKWLRLSHNSLNYLDVEAFGGLVTLNRLSLDHNELQ--FFPSETMTRLPEVTRVDMGYNPMTYLGEETVSMPKLTHLFLDHMFLQDLAYTALHRTPKLVHLDISHNQLRVLQPFSGAPSLARLNLAGNPIYCNCYLRPLREWAIDSKVRLLGTCGGPDHFSGEHLDTLYPRDLRCQSQDAM-PPTEAPPPRVKCPANCACEAETHSTCENRGHTKVPQGFSADTKLLDLRGNHFHYVPSNSFPGVPQVVSLHLQRCKIAEVEDGAFTGMKGLVYLYLSENDLTSLSPEAFKGLPHLTYLHLEKNRFTRFPKGAFRLVPGLQALHLEHNAIVK--LESGSLVGAEGVRGLYLTGNVINGVSARALERADALDTLHLGGNKLKEVPSQALGHAGNLGELKLSG-NPIRWVG--ANAFRALGA-----------------------------------------------------------------------------------------------------------------------TLKDLYLDHTGLE--KMSKDSLAGLGPGLRSLYLEGNRLEVVPD----LNPLTSLEVINLAENPLLCDCPLLALRMW---IERVNL-KVRATCA-----------------------------------NP--------------PEIRGRRVKD------------------------------------VHIFR----------AC-----------------------------------------------------------------------PGGESLLYSP-TLG----TKPKPAHLNSQKARSKPRM----------GLR--ARP------------GGAKKT---------------------RNE-------------
>XP030197201-decorin-Gadus-morhua
--------MR----S------------AG-L-SL-L--L---------------------------------------------V-T---------------AC-W---------AL-----------------------------PFRQS--------------------------------------------------------------------------GF---------------------------------------------MDFMM--------ED----------------------EP----GSGHEA-------FP-----------------------GPTVP---------------DVA-----------GPVAG-PAA---GPMCPFRCQCHL----RVTQCSDLGLTEIPKEIPAETTMLDLQNNKITEIKENDFK--NLKGLHALILLNNKL--TVIHPKAFSSLLKLQRLYLSRNMLK----------------------------------------------------------------------------------------------------------------------------------------------------------------------------------------------------------------------------------DVPANMPKS------------------------------------------------------------------------LQELRIHENAITKIKKSSFQGMANLIVMELGSNPLKTGSIENGAFADLKRVSYIRIADTDITEIPKG---LPSSLSELHLDSNKISKVMADSLKGLKSLAKLGLGY-NEISM-----------------------------------------------------------------------------------------------------------------------------------------------VE--N---GTLANVP-HMRELHLDNNALTAVPPGLP---EHKYIQVVYLHANKIA------------------AI-GTEDFCPPTF----------------------NYKKAMYSG-----------------ISLFSNPVP-------------------------------YWEVQ-PITF-----------RC----------------------------------------------------------------------VFDRSAIQLG-------NYRKK-----------------------------------------------------------------------------------------
>XP030229868-ecm2-Gadus-morhua
--------MK---------WVL-----LLALGVL-LL-MV-VPPAQGHQRSGAKRERQRKRRGGG--GGRGPDRTK-PMTL----------------------------------------------LDFPAIHPTAALHPPAALYPPSFKLLDFSGDSAVLSDPID--QEQIRL--QHRREEE-RLRRKDEERKRRRKQRKEQAERQRNF-----VAERRREEEEALKQQIA-----REEEEWRQKQEEARQMEEERRREEEAEREAR----EMEEE--RRRQEEAEREAMEEA---LEALEEEN-E-EDEWLRGDVFQSLKER-DLLPPPQ------------------------PI--------------PPTLL---HE---------GEKE---IKALPPGCSISDV----TMTCENIKLDYFPPLTIPYLKSLSLEGNLIRNIPAEAFN--GIPNLEWINLGKNLITSDGIAAAAFRGLQFLTRLYLDGNLLE----------------------------------------------------------------------------------------------------------------------------------------------------------------------------------------------------------------------------------RVPSNLPST------------------------------------------------------------------------LQELKINENKLSTIKEKSLRGLSSLIILELEDNLLSENNVDPSAFSPLTQLFYLRLGRNHFRTVPQG---LPPTLLELYLENNMIEEISEVVFNNTTSLTLVSLRH-NRLDETRMAPLAWINHRS-----------------------------------------------------------------------LESIDLSHNDLYLVPSYL---PRSLIHLVLVGNHIERIPSYVFAHMDPGLEYLYLSYNKLDGHGIEPESFFGAYHSMVELCMDHNQLASVPAGIS---LMKALHFLRLNNNNIR------------------SI-PEDSLCEPG-----------------------MEADPTLVA-----------------VRLENNRID-------------------------------PDSIS-SSSF-----------SC----------------------------------------------------------------------VRATSSVVFKP--------QRKD----------------------------------------------------------------------------------------
>XP030197185-Lrr-Gadus-morhua
-----MDRVQ----A-----CI-----LL-LMGM-V--MIG----------------------------------------YSYVTQPQ------------TAV--AE---ATSLAENR-----NDGP------------------------------------------------------TAY-----EERR----P-----------------------------------------ERE---------------------ERNLVDG-VDRPGEHQGAVWEGEGEVDG------------------------------RGSLTPSPSGVPLR-------GVRGRPDSVDGPASPG-RNQHPAAPTAVTEPPALL----------------ANATTTPYCPLECACYD----RVVQCSDQGVARVPYGIPYNARYVLLTNNLISSLRAGSFR--GLLSLEALVLSRNRLADAAV-QSAFRALPALRRLHLDGNFLE----------------------------------------------------------------------------------------------------------------------------------------------------------------------------------------------------------------------------------RVPTDLPPA------------------------------------------------------------------------LEELRLDDNRVGAVSAAAWLRCPGLLVLSLRNNSLGDEGFPSGALSPLGRLRTLSLDGNGLTGAPLG---LPLSLRELYLRGNRIRLFPGGVFPGPSQLVILDLSG-NRLTDEGLGRDSLRNAPR-----------------------------------------------------------------------LESLNLGANALSRVPRHL---PASLRTLNFEGNLIASVGRGAFRSLP-HLEHLGLARNRIA--RVAPGAFGALA-ALHQLDLSHNALRRVPRR-----LPRGLHSVALAHNRIR------------------TV-PRDAFCWEGAAGQQ--------------------PGAGAAG-----------------AQPD------------------------------------------------------------------------------------------------------------------------------------------------------------------------------------------------------------------------------------------------
>XP030193316-ecm2L-Gadus-morhua
MIM---FTMR---------GAG-----LL--CLL-CV-CAASPAALGP-----------LGAGARLSARTATGRAPP-LPE--------GRCVVYGMTMFEGAM-WSPEPCTVCQCQGD--MVKCKPSACDPGPAAGVQVVK----------TSRGGQE--KETSHQGV--------GGQEVKE-TSEHQSKTSTSRGQEVRTKGQTRPAG-----RPAGGPEQRPAGGPPSPEQRPEQRPAGGPPAVPPAPAAPRSRR-----PNNSSDE--E-DRDS-EDEDAEDED------VLRAAPP------RPPARGAGG---R-----PVVAFPQ----------------------------------------KP-------------------PF---MASLPWGCLLADT----LVACGSTGLSRMPLISDRGVRTLYLADNKISRIPAKALA--GLPNLEWLDLSKNKLDDASFAPLLFQNLTRLRRLILDGNNLT----------------------------------------------------------------------------------------------------------------------------------------------------------------------------------------------------------------------------------RVPF-LPPS------------------------------------------------------------------------LLELKINDNQLSGLTPRSFKGLSKLLTLELEDNHFHDGNVSPLTFRPLRKLAYLRLDDNRFRGVPSG---LPVSLQELHLSDNKIEVVQAGILNKTVNLRALDLSH-NRIREDRIAPHALLHLLK-----------------------------------------------------------------------LESLDLSHNRLVHVPSFL---PPGVRQLVLHHNLIQRIPAFVFGHLAPGLDSLHLSHNRLQDGGLAPASFRGLSSSLAELLLDHNLLHSVPRGLL---QLRNLQHLRLNHNLIS------------------DV-PLGALCDPG-----------------------AREDSPLLS-----------------VHLENNLIQ-------------------------------RHLVP-PSSF-----------SC----------------------------------------------------------------------IRSYYSVLLRP--------QRDE---------------------------E------------------------------------------------------------
>XP030223861-ecm2L-Gadus-morhua
--------M----------------------TLA------------------------------------------------------------------------------------------------------------------------------------------------------------------------------------------------------------------------------------------------------------------------------------------------------------------------------------------------------------------------GF---NSSLPEACQPTNG----IISCRGMGLAYLPNISDLEVTQLDLSENNISHVAPAALS--GLPRLETLDLGSNTLGDESLGPDALTNLTSLRRLILDGNQIT----------------------------------------------------------------------------------------------------------------------------------------------------------------------------------------------------------------------------------RVPAVLPPS------------------------------------------------------------------------LVELKMNRNALNALDPHSFTGLGNLVSLELRDNSLDDSTVSPSAFEALESVQELYLDGNRLHSIPRG---MPNTVQVLGLSNNLLEGVSTEALSGCIHLKKLDLSR-NQLRDEAIASKAWIKLTA-----------------------------------------------------------------------LESLDLSFNHLGSIPENL---PRSLLHLTIQHNTLRHIPGFSFRHLRPGLRTLRLSHNALGDKGVAHVSFVGAYRSLTELHLDDNGLTVVPLSIR---QFKNLQALRLDGNHIR------------------TV-KRWALCPPR------------------------NAGSSLTS-----------------LHLENNLLR-------------------------------EDRLP-PRAF-----------SC----------------------------------------------------------------------LPDPQGLVLQP--------QRAP---------------------------T----------------------------------------------------------LL
>XP030197188-epiphycan-Gadus-morhua
--------ME----K-----LVR----FL-L-AF-L--A---------------------------------------------L-K---------------AT-L---------AS-----------------------------PRFS------RQA----------------ELDTYDDTNY-----D-------VDIENL--E----LE----------NQDMY---------------------------------------------DYEEGLG-----ENP-------------------EMEI----GTV----------PPPDHSYPSPGASL-EEEEEE---YEEEMPLRAKHV---------QQ---GSGDSGVL-----MGPNTQKGMPTC-LLCTCLG----TSVYCDDLKLDSIPP-IPKETTHFYARYNRLTKLHKSDFA--FMSKLKRIDVTANDI--SSVDEGAFSTLPALEELVIRENHVS----------------------------------------------------------------------------------------------------------------------------------------------------------------------------------------------------------------------------------QLPA-LPVT------------------------------------------------------------------------MTLIDAS------------------------HNEVDTRGIHKEAFKDMAGLLYLYLTDNHLDYIPVP---LPDSLRSLHLQRNNIQSMHEDTFCNLQDFNYIR------------------------------------------------------------------------------------------------------------------------------------------------------------------------------------------------------------------------------------------------------------------------NALED-----------------IRLDGNPVN-------------------------------LSRTP--QAY-----------VC----------------------------------------------------------------------LPRIPIGALV-----------------------------------------------------------------------------------------------------
>XP030225694-fibromodulinb-Gadus-morhua
--------MR----------AAG----LL-F-MV-C--L---------------------------------------------V-D---------------LN-L---------AQ-------------------------------------------------------------------G--------------------------------------VNQLQWLAQLRGR-----------------------------------WRQPQA-----------------------------------------------------------------------------------------------------------------LWANGQ---DQDCPLECDCPA-KYPAAMYCHGRNLHHVPY-VPSHIKYVYLQRNHITGIQDGVFD--NATNLVWLVLFQNRLNSDKIGKNVFGKLRHLERLYLDHNELS----------------------------------------------------------------------------------------------------------------------------------------------------------------------------------------------------------------------------------RVPSNLPKS------------------------------------------------------------------------IKELRLGNNQISKIQAESFEGMTELASLQLHANVIED--VG-GAFKGLKSLAVLDMRKNNLREMPKS---LPESLHQLYLGSNKIESVPADFLSMHPKLQFLRLSS-NMLTD---------------------------------------------------------------------------------------------------------------------------------------------EGIP------SNVFNVS-TLVELDLSHNKLERIPM------LSRDLEYLYLEANRIK------------------EF-SLSSFCSVVD----------------------MTNFSKLRV-----------------LRLDANKIS-------------------------------ARDIP-TEAV-----------YC----------------------------------------------------------------------LRLAASINV------------------------------------------------------------------------------------------------------
>XP030231853-fibromodulina-Gadus-morhua
--------MRG---------AAA----VL-L-LV-A--L---------------------------------------------V-P---------------PC-L---------SQ-------------------------------------------------------------------E--------------------------------------RDPFAWLYSPRG---------------------------------------HGF-----------------------------------------------------------------------------------------------------------------LRADSA---GGECPEECDCPP-TFPVAMYCDGRGLTAMPS-IPARMKYLYLQNNAIRAVPDSAMV--NATNLVWLLMQHNQLASDAVGEQAFAKMQGLDRLYLHHNNLT----------------------------------------------------------------------------------------------------------------------------------------------------------------------------------------------------------------------------------RIPANLPGS------------------------------------------------------------------------LRDLRLNHNKIEKVVPAELDQMENLTILYLHDNAVTD--MG-TSLKALKSLVLLDVSGNHLKTVPKA---LPGELHQLYLESNAIDTVPEDFLAHVPQLQYVRMAH-NQLTD---------------------------------------------------------------------------------------------------------------------------------------------KGIP------RNTFNVS-GLVELDLSFNKLERIPL------VSTTLEHLYLQANQIK------------------EF-TLGSFCNVVD----------------------VTNFSKLQT-----------------LRLDGNEIS-------------------------------QQDIP-TESA-----------LC----------------------------------------------------------------------LRRAANIEV------------------------------------------------------------------------------------------------------
>XP030197210-keratocan-Gadus-morhua
--------MS----L-----LLG----VF-S-AF-C--L---------------------------------------------L-G---------------AA-L---------GQDV------------------------------------------------------------------------------------------------------------------------------------------------------------------------------------------------------------------T---------------------YEDY--------------------------------------LAQ---IKACPRECHCPR-NFPSSVYCDNRELKQIPN-IPPHTLYLYLQNNLIESLSKEALS--NATQLRWLNVNHNRITDEGMAEGALEAMPQLLQLYMGDNLLT----------------------------------------------------------------------------------------------------------------------------------------------------------------------------------------------------------------------------------SVPVGLPSS------------------------------------------------------------------------LEQLQLSSNRISKIPAGVFSGMDRLSLLDLQGNKLLDDAVTEVSLKGLGGLVQMNLAKNQLSSMPTG---LPPSTTQLFLDGNNIQGIPSEYFKGLPKVAFLRLNG-NKLST---------------------------------------------------------------------------------------------------------------------------------------------GGVP------RDVFNLS-SLLELQLSHNQLTEVPF------ISAGLEHLHLDHNQIK------------------SV-NGSDICPVSAEALEDYA---------------YASAPKLRY-----------------LRLDGNEIP--------------------------------PPIP-RDVV-----------TC----------------------------------------------------------------------FRLLRSIVI------------------------------------------------------------------------------------------------------
>XP030197212-lumican-Gadus-morhua
--------MS----------SLR----VP-L-LA-V--L---------------------------------------------L-S---------------VA-L---------CQ-------------------------------------------------------------------Y-----D--------------------------------YD-------------------------------------------------YR-----------------------------------------------------P-----------------------------------------------------------VNMLGPS---GPNCHVECDCPI-GFPTAMYCDSRKLKSFPV-VPTGIKYLYLQNNQIDEIKAGVLD--NVTALRWLIMDNNLLTNSKVAKGTIDKLSALEKLYLSDNQLT----------------------------------------------------------------------------------------------------------------------------------------------------------------------------------------------------------------------------------EPIIPSSKA------------------------------------------------------------------------LEELKIMNNKLTKFPSGQLNNKENLTSVNLQHNELTSEAVS-GAFKGAKRLLSLDVSHNKLKKLPTG---IPNSLEILYADYNDIDSVAGGYLNKLPALKYLRISH-NKLVD---------------------------------------------------------------------------------------------------------------------------------------------SGIP------AGVFNVS-TLVELDLSFNKLQSIPE------INEQLQQLYLQANEIS------------------KF-DLMSFCKYVG----------------------PINYSHLKH-----------------LRLDGNNLT-------------------------------QASMP-IESV-----------NC----------------------------------------------------------------------LREASEILFNE--------------------------------------------------------------------------------------------------NS
>XP030229515-lumican-like-Gadus-morhua
--------MA----P-----LCAG---VL-LCVL-C--V---------------------------------------------W-E---------------CV-GP--------SN----------------------------------------------------------------------------------------------------------------------------------------------------------HVDHGG---------------------------------------------------VS----------------------SDRLL--------------GEPSVM-------SLDP-QWYQANN---PESCPEGCFCPI-QWPTALYCDQRALPSVPADLPGDTQYLFLQRNNISSLPSSVLA--EAPALRWLIVDQNQLEGELLEGPALQNHTELRYLYANHNRLT----------------------------------------------------------------------------------------------------------------------------------------------------------------------------------------------------------------------------------AVPPGLPEG------------------------------------------------------------------------LRQLRLAYNRISSLGADAFQHLQHLTVLLLQGNRLQT--VPSDSFTGLLALDLLDLGENRFKAVPAH---LPPSLQQLYLSGNNFSELGEGSFAGLDRLKYLRLSR-CGLRS---------------------------------------------------------------------------------------------------------------------------------------------PGVP------RTAFNVS-TLVELDLSYNRLAVTPT------VPNSLQYLYLEANEIQ------------------EF-KVSSFCQDKG----------------------PLSYSRMRI-----------------LRLDGNKMS-------------------------------YSQLP-VDWV-----------YC----------------------------------------------------------------------LRVLHNIFI------------------------------------------------------------------------------------------------------
>XP030198651-nyctalopin-Gadus-morhua
--------MS----------AVT----AL-VLFL-LL-L---------------------------------------------L-PQA-------AL----AR-WA--------C-------------------------------------------------------------------------------------------------------------------------------------------------------------------------------------------------------------------------------------------------------------------------------------------VRACPSSCTCTQ-ERSCSVLCDRSALAELPKEFPCEASSINVDKNRLRFLSERAFG--TLPSLRSLSLDHNNI--SFITPGAFKGLPNLVDLKMAHNEYI-----------------------SYLHTRTFSGLKKLVRVDMSDCNLF----------------------------------------------------------------------------------------------------------------------------------------------------------------------------------NIPDRIFLE---------------------------------------------------------------------QMALREVRCFQNHFRRIP-GAFRDMVNLTHIYLEKNKIEA--VAYNSLLGLSNLRYLNLEDNRIKVIHDQSFQDLQRLETFNINDNRLVVLPQDPFKGLTRLKMLNLGG-NLLTNVT--KTWFSDLVE------------------------------------------------------------------------------------------------------------------------LEVLYLDRNRLL--SIEEGSFENLT-SLITLHLNSNNLTALPFPVFQ--PVYFLGRLFLFKNPWECGCSLEWLKEW---MESYQL-VRDIPCA-----------------------------------SP--------------SSVAGLDLG-------------------------------------EVVFARA-NG-----SCVDPPELNATA------------------------------------------------ASTAVASTTENRFNSLISRLLQS--------E-LQEET-----GNLTEGFRNDTD----------EGALLSVAGRG---AGRA---------------------------HVRLLVAGFLLGT
>XP030229875-mimecan-Gadus-morhua
--------------------MTT----VV-F-LC-L--L---------------------------------------------V-P---------------WL-A---------TV-----------------------------SGNS--------------------------LDQKTQLIL-----G--------------------------------------------------------------------------------RVPARH--------RAG------------------DYLES----RK-------------TKREVPAHREH--GMLGDE----SEDGP--------NA-------------------------GGDTSDLPTC-LLCVCLT----GSVYCEEVDMTSVPA-LPKETAYLYARYNRIKKIRSKDFA--DILTLKRIDLTGNLI--SEVEDGAFSKLPVLEELNLSENRLV----------------------------------------------------------------------------------------------------------------------------------------------------------------------------------------------------------------------------------KLPM-LPAK------------------------------------------------------------------------LTVFNAN------------------------YNLLKTRGVKATAFKKLTRLVNLFLADNQLEAVPQ----IPESVRTLHLQNNNITEISVDTFCKGNNTYYLR------------------------------------------------------------------------------------------------------------------------------------------------------------------------------------------------------------------------------------------------------------------------PSLNE-----------------VRLDGNPVV-------------------------------LSKYP--DSF-----------IC----------------------------------------------------------------------LRSLPLGRYY-----------------------------------------------------------------------------------------------------
>XP030225818-mimecan-like-Gadus-morhua
--------MH----------LEM----LI-C-VI-L--I---------------------------------------------IPS---------------LV-L---------CS-----------------------------PAKNG------------------------------------------------------------------------------------------------------------------------------------------------------------YIEA----RA-------------PKKDIVTIPEF------------PQDLPA----------------------------------KPEAAVLPTC-LLCVCLI----GSVYCEEVQMTAIPA-LPRETTYLYARFNQINKIKNKDFA--DMGALKRIDLTGNII--SEIEDGAFSKLTNLEELFLAENRLT----------------------------------------------------------------------------------------------------------------------------------------------------------------------------------------------------------------------------------KLPM-LPSK------------------------------------------------------------------------LTTLNAN------------------------FNLLKSKGVRSNAFKKLPELAFLYLGNNKLEVIPQ----LPESLQIVHLNNNNINTITDQTFCKGNTTQYIR------------------------------------------------------------------------------------------------------------------------------------------------------------------------------------------------------------------------------------------------------------------------STMEE-----------------VRLDGNPLV-------------------------------LAQHP--NSF-----------IC----------------------------------------------------------------------LRNLPTGHYH-----------------------------------------------------------------------------------------------------
>XP030230506-epiphycan-like-Gadus-morhua
MTRSVPDVMM----A-----LNP----LV-V-PL-TA-L---------------------------------------------L-----------------FL-L---------AP----------------------------RP----------------------------SVGDVEGDDY-----D-------LNNAPDWDN----LDPNG-------FGESY---------------------------------------------DYDD--------LDQ-------------------EIEV----GTL----------APPGQEDPPQAQG--PSEPSE----GDGTPAVPSL--ASA-----PVP--DFKEP-GL-----FGPETGLGMPTC-LLCVCLS----GSVYCDDSDLKTIPP-LPKDTTHFYGRFNKIQHVRNTDFI--NLNKLKGIDLTGNRI--SDMGEDVFRSSPQLEQIVLSDNLLQ----------------------------------------------------------------------------------------------------------------------------------------------------------------------------------------------------------------------------------ALPW-LPAT------------------------------------------------------------------------MRHIDVR------------------------NNKLTSAGMHPEGFKDMSQLEFLYLSNNHLSYIPTP---LPESLRALHLQSNNIQSLQEDTFCNAQDRSYSR------------------------------------------------------------------------------------------------------------------------------------------------------------------------------------------------------------------------------------------------------------------------PHLED-----------------IRLDANPIH-------------------------------LRLFA--SSY-----------AC----------------------------------------------------------------------LPRLPLGGR------------------------------------------------------------------------------------------------------
>XP030228889-podocan-Gadus-morhua
--------MGGPKSLLRA--LSV----LL-L-AW-A--L----------------------------------------------------------------VG----------GQALQPEE--E---------------------------------------------------------------------------------------------------------------------------------------------------------------EEM------------------EEVFE----EE-------EEELVA---------------------------------------------------------------GKT---AVVCPPECSCR----DGVVDCAGVDLTMFPEEIPVNTRQLSLQNNQIEVVTVDHLS--SLHHLETLNLQNNWLSTEGLEDEGFEVLEQLAYLYLANNRLTLAPRHLPR---SLVSADFAANELTKIYPYTFGDKPSLKSVYLHNNKLSDAGLPDIMFNGSASLEI-----------------------------------------------LIMSSNFL---------------------------------------------------------------------------------------------------------HLVPSNLPSS------------------------------------------------------------------------LHRLHLKSNKLEKIPPGAFHNLTNLRELYLQDNLLSNDGMDNLTFSQLSSLECLDLSNNNLSVVPSG---LPRSLVLLHLEKNAIREIPKDALASVKNLEYLLLHN-NQLRSRSIHPMAFQGLKKLHTLHMYNNLLERVPRGLPRRAKTLMILHNAISEIGRNDLIFLYTLIELNLSYNRLTNSKLNRDAFRKLRVLETLDLSGNALQAVPLGL---PRSLQVLRIKDNKLSSVPDGALAGLA-KLKEINLSNNQLKLNSVYQGAWMELS-SLTTLDLSGNLLSHIPSD-----LPESLEYLHLASNRIS------------------SV-PPSAFQGT----------------------------PNLKG-----------------IFLRSNRLS-------------------------------VDSVS-ESAL-----------AF----------------------------------------------------------------------LTQLQVLDLG---------------------RDSP---------------EFPPFRPG------DRLQEKEEGMEEEE--------ETF----------------------
>XP030231495-prolargin-Gadus-morhua
--------MRAV--V-----GLW----SA-L-TLFL--L---------------------------------------------M-E---------------AV-I---------AVRI-RKP--------------------TKKPQ-----------------------------------------------------------------------------------------------------------------------------------------KKPLDR-----------------------------------KATP-------------------PGIPEPQEP------TDFP-----PPI---------F-----GPPSI---FPDCPRECSCDP-SHPSALNCENRNLRKVPV-IPARTHYLYLQNNYISEVTAEAFA--NATELRWVNLANNRI--QRVDKEVFAKIPSLIYLYLQKNQLK----------------------------------------------------------------------------------------------------------------------------------------------------------------------------------------------------------------------------------QVPSALPVG------------------------------------------------------------------------LEQLRLGRNRITRIPPGAFQKMERLVLLDLYSNQLSDSGLGKNTFKGLSHLIQLNLARNVLKKMPAG---VPASVIQLFLDRNSIEDIPKDYFESLVHLAFVRLNY-NQLSD---------------------------------------------------------------------------------------------------------------------------------------------RGVP------KAVFNVS-TLVDLQLSHNQLASIPL------FNTHLEHLHLDHNSIE------------------SI-NGTRICPQSPTSDY----------------GDITLVPKLRY-----------------LRLDGNHLS--------------------------------PPLP-MDVA-----------MC----------------------------------------------------------------------FRHLHSIVI------------------------------------------------------------------------------------------------------
>XP030237273-tsukushin-Gadus-morhua
M-------ML----R-----LLC----H--V-LS-L--L----------------------------------------------------------V----VG------------H------------------------------------------------------------------------------------------------------------------------------------------------------------------------------------------------------------------------------------------------------------------------------------CTA---VKNCHHGCRCEVESFSLRVDCSGLGAASMPVPIPLDTTHLDLSSNTMGPLSDSMLTGPGYTTLISLDLSSNHI--TEISPNALRRLRYLENLDLRDNSLE----------------------------------------------------------------------------------------------------------------------------------------------------------------------------------------------------------------------------------SLSSRALAG---------------------------------------------------------------------LP-LAEVDLSYNRFQNFDMDVFATNGEPVIVDLSHNQIRS--VTRGDQGGVPFIQSLSLSANHLTDIPA----GGLPLRYLNLDDNPIVSIPEGAFSQLKDLVHLSLSGMSQLRDVQP----------------------------------------------------------------------------------------------------------------------------------------------------YGFQGLQ-SLQVLDLSENELKTLSLAVFS--GLGSLQELNLSYSGVL------------------SL-PGNMLAHL----------------------------PSIKS-----------------ITLGQGIHC-------------------------------RRTQK-QGQFH----WQNDVLTC-----------------------------------------------------------------------NVDGVMV-------------------------------------------------------------------------------------------------------
>XP414298-asporin-Gallus-gallus
--------MK----E------------YT-L-L--L--F---------------------------------------------L-A---------------LC-S---------AK-----------------------------PLIGP--------------------------------------------------------------------------SY---------------------------------------------FTLKN------------------MMLQDM--------EE-------EDEDDDDNSLFPTTEPI-----------------------------------------------------ISLIPFDL---FPTCPFGCQCYV----RVVHCSDLGLTSIPRNIPPDTRMIDLQNNKIREVKENDLQ--GLASLYALALNNNKI--TKIHPKAFQPTKNLRRLYLSHNQLT----------------------------------------------------------------------------------------------------------------------------------------------------------------------------------------------------------------------------------EIPTNLPKT------------------------------------------------------------------------LAELRIHANKVKKIPKDAFKGMKSLHVLEMSANPLNNDGIEPGAFEGVN-IYHIRIAEAKLTSIPKD---LPSSLLELHLDDNKITAVELEDFNRYKDLQRLGLGN-NKIKD-----------------------------------------------------------------------------------------------------------------------------------------------VE--N---GSFANIP-SIREIHLEKNKLKKVPPGLP---DLRYLQVVFLHSNHIA------------------KL-GVNDFCPTGR----------------------RKKKALYSG-----------------ISLFNNPVK-------------------------------YWEVQ-PSTF-----------RC----------------------------------------------------------------------ILARNSVQLG-------NFLK------------------------------------------------------------------------------------------
>XP001232036-chondroadherin-Gallus-gallus
--------MNR---S-----GCF----LS-V--L-S--L---------------------------------------------L-A---------------CL-IS--------V-------------------------------------------------------------------------------------------------------------------------------------------------------------------------------------------------------------------------------------------------------------------------------------------VQACPPSCHCHG-GDLQHVICDNAGLKKIPK-VPEQTRLLNLQKNNFPVLPTNGFR--DMKKLVSLHLQSSRI--KEISTGAFRGLKNLVYLYLTDNQIS----------------------------------------------------------------------------------------------------------------------------------------------------------------------------------------------------------------------------------VIKPGAFDD---------------------------------------------------------------------LSELTYLYLDQNKIPDLSKGILSPLVNLFILHLGSNKIRE--LKAGVFSGAKDLRWLFLSDNSLTNLLPGALEDVENLAVLHLDKNQLSSYPVSAMSKLRVLEELKLSH-NPIEVIP--DNAFQSFGR-----------------------------------------------------------------------------------------------------------------------YMQTLHLDNMKLK--KFADNAFAGVT-VLKTAHLENNRLTQLPRNF----PFDKMETLTLSRNAWHCNCQLAHLRKW---LKGNRT-RTEDTCS-----------------------------------TP--------------AQYRGQSIRD------------------------------------TPALR----------TC----------------------------------------------------------------------------------------------------KLPTK---------------R--SRKGSRH---------------------------------------------------
>NP001239205-chondroadherinL-Gallus-gallus
---------------------MG----LL-L-LA-L-TL-----------------------------------------------------------------------------A--------------------------------------------------------------------------------------------------------------------------------------------------------------------------------------------------------------------------------------------------------------------------------LAPGGTA---AAPCPAVCVCDN--LRAHVLCLNRNLTAVPDTIPELTKQLNLRGNSLKALTAGAFLSDGLSSLQQLVLRQNNL--EEMQLGAFSRLESLTLLDLRENALVYLPDMVFQGLQSLKWLRLSHNALHVLGNEAFTALPALRRLSLDHNELQ--ALPSEALAQLSEVTRLELGHNPITYLAEEAVAMASLQHLSLEHAALQDVAPDAFSRSPLLRTLDLAHNQLRGLPALVGVGGLVRISLDGNPLLCSCLLLPFHRWMGRARVQAEGTCVAPPALQGRPLDSLRPSEMKCG-----VPSVQGGTTTGPCPTGCTCSPEFHTNCENRGLRKIPRGFPTDTQLLDLRRNALGMVPAGAFLGLKSLVSLHLQSCGITELRPGALRGLPNLVYLYLSDNHLSSLVPSAFEGVPRLAYLHLDHNAFTQVPSGAFQLLPNLFSLHLQHNAIRE--LAKGDLAGLAGLRCLSLAGNAIRSIGPAAMAATKMLEKLHLERNSLEEVPTASLQHLPTLSELKLSR-NPIKHIR--DGAFLPVAG-----------------------------------------------------------------------------------------------------------------------SLQHLYLDNMGLE--QISPRAFAGLGPKVKSLHLENNKMSNIPD----MKNFTGLEILNLRDVPFHCDCRLLPLYRW---IEKLNL-RIGATCA-----------------------------------SP--------------VEAQGQKVKF------------------------------------STTFQ----------NC-----------------------------------------------------------------------PGW---------------ARGASADKA--KAARK-------------PSK--KKR------------SEKPPSRGFR-----------------KSK-------------
>NP001025918-decorin-Gallus-gallus
--------MR----L------------VL-L-FV-L--L---------------------------------------------L-P---------------VC-L---------AT-----------------------------RFHQK--------------------------------------------------------------------------GL---------------------------------------------FDFMI--------ED----------------------EG-----SADM---------A-------------------------------------------PTD-------------DPVISGF---GPVCPFRCQCHL----RVVQCSDLGLERVPKDLPPDTTLLDLQNNKITEIKEGDFK--NLKNLHALILVNNKI--SKISPAAFAPLKKLERLYLSKNNLK----------------------------------------------------------------------------------------------------------------------------------------------------------------------------------------------------------------------------------ELPENMPKS------------------------------------------------------------------------LQEIRAHENEISKLRKAVFNGLNQVIVLELGTNPLKSSGIENGAFQGMKRLSYIRIADTNITSIPKG---LPPSLTELHLDGNKISKIDAEGLSGLTNLAKLGLSF-NSISS-----------------------------------------------------------------------------------------------------------------------------------------------VE--N---GSLNNVP-HLRELHLNNNELVRVPSGLG---EHKYIQVVYLHNNKIA------------------SI-GINDFCPLGY----------------------NTKKATYSG-----------------VSLFSNPVQ-------------------------------YWEIQ-PSAF-----------RC----------------------------------------------------------------------IHERSAVQIG-------NYK-------------------------------------------------------------------------------------------
>XP015148971-ecm2-Gallus-gallus
--------MQ---------ASS-----FIYYFLL-LS-LC-IDLSHNETSAALRRQRRRRHRGLRRSAGRRFLRQPRPIPLYNVLPGKKGQCTANGMIMFDKAV-WSPKPCITCLCSKG--EVICDTTMCHPLKCPQTIIPAGECCPVCSDTTELSGDSPEPNDLNN--QTEKGE--EI--KEN-EVHKKDEKRRKKK-GKKNRQK----------YKAHQKEEKPDG----------RKDEERRRLFEEEKELIRKRQGVRTR---------------------ER--DS------EEQYESDED-D-GT-----------------FPIPV----------------------------------------PP-------------------IE---APPLPAACSTSES----TVSCINAKLTQIPPISDPDLTSLDLTGNIITTISNEAFN--GIPNLEWIDLSKNNISSSGIGPHAFKTLKKLKRLYLDGNMLV----------------------------------------------------------------------------------------------------------------------------------------------------------------------------------------------------------------------------------HIPSELPST------------------------------------------------------------------------LEEIKINDNQLHAIDEDALQGLKNLVTLELEGNKLSEANVSPLAFYPLKSLSYLRLGRNKFRIIPQG---LPTTLEELYLENNQIEEVSEICFNHTRKINVIVLKH-NKLEEHRIAPLAWINQEN-----------------------------------------------------------------------LESIDLSYNKLYHVPSYL---PKSLLHLILIGNQIERIPGYVFGHMKPGLEYLYLSFNKLTDDGIDPVSFFGAYHSLRELFLDHNDLKSVPFGIE---EMRKLRFLRLNNNKIR------------------TV-PPERICRTH-LSEED-----------------EGEDSRLEH-----------------VHLENNYIN-------------------------------TRQLS-PHSF-----------SC----------------------------------------------------------------------IRSYCSVVLKP--------QKTK----------------------------------------------------------------------------------------
>NP001004382-epiphycan-Gallus-gallus
--------MK----T-----FVN----IF-L-GF-F--I---------------------------------------------F-E---------------SV-G---------AV-----------------------------PIT--------------------------DTVTYDSEFY-----D-------VSLGEL--------------------PHPF---------------------------------------------VSAENDQ-----DQV-------------------ETEI----GTA----------IPSIIQESYSSAPL-TEEPEE----EASTP-KLID--GSS-----AQ------GS-GV-----LVPQTQDGLPTC-LLCTCLG----TTVYCDDRELDAVPP-LPKNTMYFYSRYNRIRKINKNDFA--NLNNLKRIDLTANLI--SEIHEDAFRRLPQLLELVLRDNRIR----------------------------------------------------------------------------------------------------------------------------------------------------------------------------------------------------------------------------------QLPE-LPST------------------------------------------------------------------------LTLIDIS------------------------NNRLGRKGIRNEAFKDLHELQHLYITDNNLDHVPLP---LPESLQALHLQNNNIQEMHEDTFCKMRDFSYVR------------------------------------------------------------------------------------------------------------------------------------------------------------------------------------------------------------------------------------------------------------------------RALED-----------------IRLDGNPIN-------------------------------LSKTP--YAY-----------MC----------------------------------------------------------------------LPRLPVGNLI-----------------------------------------------------------------------------------------------------
>NP990298-fibromodulin-Gallus-gallus
--------MR----------WAN----IL-L-VA-G--L---------------------------------------------C-R---------------AS-L---------GQ-------------------------------------------------------------------Y-----NE-------------------------------EEDLAWLQYYMRQS----------------------------------SYNYMPYY------EDENS---------------------------------------P-----------------------------------VYSY---VPAPDT--------EAEPVPEQAS---SWQCPQECDCPP-NFSSAMYCDTRNLRYLPF-VPTRMKYVYFQNNQITAIQEGAFD--NATELEWLALHNNQISSEKMGKRVFAKLKNLERLYMNNNNLT----------------------------------------------------------------------------------------------------------------------------------------------------------------------------------------------------------------------------------KMPSPLPRS------------------------------------------------------------------------LRELHLSYNQISKVPSNALEGLENLTALYLSHNYIFE--MG-ASLKGLKSLILADLSYNHLRKVPDG---LPMALEQLYLEYNYINAIPDDYFKVSPKLLYVRMSH-NSLTN---------------------------------------------------------------------------------------------------------------------------------------------QGLS------TNTFNSS-SILELDLSYNRLQKIPR------VSTNLENLYLQGNQIN------------------EF-SISSFCTVVD----------------------VMNYSRLQV-----------------LRLDGNEIK-------------------------------RNAMP-PDAP-----------LC----------------------------------------------------------------------LRRATVIEI------------------------------------------------------------------------------------------------------
>NP989507-keratocan-Gallus-gallus
M-------MTLK--V-----CP-----SL-L-LL-F--L---------------------------------------------V-H---------------SV-W---------TRTV--------------------------------------------------------------------------------------------------------------------------------------------------------------------------------------------------------------------------------------RQVYNELDPEHW--------------------------------SHY---TFECPQECFCPP-SFPNALYCDNKGLKEIPA-IPARIWYLYLQNNLIETISEKPFV--NATHLRWINLNKNKITNNGIESGVLSKLKRLLYLFLEDNELE----------------------------------------------------------------------------------------------------------------------------------------------------------------------------------------------------------------------------------EVPAPLPVG------------------------------------------------------------------------LEQLRLARNKISRIPEGVFSNLENLTMLDLHQNNLLDSALQSDTFQGLNSLMQLNIAKNSLKKMPLS---IPANTLQLFLDNNSIEVIPENYFSAIPKVTFLRLNY-NKLSD---------------------------------------------------------------------------------------------------------------------------------------------DGIP------PNGFNVS-SILDLQLSHNQLTKIPP------INAHLEHLHLDHNRIK------------------SV-NGTQICPVSIAVAEDYG--------------LYGNIPRLRY-----------------LRLDGNEIQ--------------------------------PPIP-LDIM-----------IC----------------------------------------------------------------------FQLLQAVVI------------------------------------------------------------------------------------------------------
>NP001263286-lumican-Gallus-gallus
--------MT----------LNS----LP-I-FL-V--L---------------------------------------------I-S---------------GI-F---------CQ-------------------------------------------------------------------Y-----D------------------------------------YGP-----------------------------------------ADDYGY-----------------------------------------------------------------------------------------------------------------DPFGPS---TAVCAPECNCPL-SYPTAMYCDNLKLKTIPI-VPSGIKYLYLRNNMIEAIEENTFD--NVTDLQWLILDHNHLENSKIKGRVFSKLKNLKKLHINYNNLT----------------------------------------------------------------------------------------------------------------------------------------------------------------------------------------------------------------------------------EAVGPLPKT------------------------------------------------------------------------LDDLQLSHNKITKVNPGALEGLVNLTVIHLQNNQLKTDSIS-GAFKGLNSLLYLDLSFNQLTKLPTG---LPHSLLMLYFDNNQISNIPDEYFQGFKTLQYLRLSH-NKLTD---------------------------------------------------------------------------------------------------------------------------------------------SGIP------GNVFNIT-SLVELDLSFNQLKSIPT------VSENLENFYLQVNKIN------------------KF-PLSSFCKVVG----------------------PLTYSKITH-----------------LRLDGNNLT-------------------------------RADLP-QEMY-----------NC----------------------------------------------------------------------LRVAADISLE-----------------------------------------------------------------------------------------------------
>XP015133920-nyctalopin-Gallus-gallus
---------------------------------------------------------------------------------------------------------------------------------------------------------------------------------------------------------------------------------------------------------------------------------------------------------------------------------------------------------------------------------------------------------------------MCKCAP---EEVIHCNRAGLRALPGEIAASTVSLNLSNNYLRILTTNTFR--NLTFLHSLWLDGNNL--TFLSPGTFHALSKLRELDLSRNS------------------------------------------------------------------------------------------------------------------------------------------------------------------------------------------------------------------------------------------------------------------------------------------------------------------------------RLTYLHANTFRGLLNLISLDLSHCNIFE--IHPLLFSHLPSLERLNLASNNMRYVPQA-FSNLSSLTRLSLESNHIEAIGRDSLKDLESLYDLNLRK-NRIWIIQ--NGAFTRLLR-----------------------------------------------------------------------LGVLNLGHNFIADLPNQLFNGLIQLKTMHLEANRITDIDC-TFRLLL-NLRNLYLNNNQIS--SISDSAFSYLN-KLHFLHLSKNNLSSLPLRLFV--ELPKLKYVFLSHNPWKCDCKMFWFLRWTA-----GA-LEGLDCSFPN----------------------RHNTTALGG-------AQPG--DCTAPELESKDKC-----------------G-------------AAGIS-SEVF--------LLVIC-----------------------------------------------------------HTWYFARR---WDSSAALL-------------------------------------------------------------------------------------------------------
>XP004934667-nyctalopin-Gallus-gallus
--------M-----------FVI----IL-V-IL----W---------------------------------------------V-PH--------VH----AV-WA--------C-------------------------------------------------------------------------------------------------------------------------------------------------------------------------------------------------------------------------------------------------------------------------------------------VRSCPANCVCTQ-ERSCSVLCDRAGLGQIPSEFPCEASSINLDKNSIKFLSERAFG--TLPSLKSLSLNHNNI--SFITPGAFKGLPSLTELKMAHNEYI-----------------------RYLHTRTFTALRRLVKLDLADCNLF----------------------------------------------------------------------------------------------------------------------------------------------------------------------------------NIPDRIFIE---------------------------------------------------------------------LPSLQELFCFQNNFRRIP-GAIRGMENLTHVYLERNRIEA--VAYNSLQGLTKLKYLNLQDNRINVVHERAFQGCRKMEYLYLNDNLISELPENSFDGLRCLKMLNLGG-NFLRNVS--NTWFRDLVE------------------------------------------------------------------------------------------------------------------------LEVLYLDRNRIN--YIEEGAFENLT-SLVSLHLNSNNLTTLPFSVFQ--PVYFLGRLYLFRNPWECDCRIEWLKEW---MENYRL-VRDIPCA-----------------------------------SP--------------SSVAGIDLM-------------------------------------DVLYDRSPEG-----YCLDPVELNVTSDSPT--------------------------------------------PSSEPFSTTESKFNSLISKLLLQ--------MGLPEEV-----ANTTEVFSNATD----------LADGVTSGTRE---SSKAISF------------------------SFHLPALLTV---
>NP989540-osteoglycin-Gallus-gallus
--------MK----T-----LQA----AF-F-LV-A--F---------------------------------------------V-P---------------LV-K---------PA-----------------------------PPI----------------------------QQDSPKFY-----E--------------------VDADF------ATGSLIQQ-------------------------------------------DYEM--------LPK-------------------DTI---------------------KDGTNVSLDTALRLQADD------SEL-------SAR-------------------------PTKDTNLPTC-LLCVCLS----GSVYCEEIDIEAVPP-LPKETAYLYARFNKIKRIAVSDFA--DITTLRRIDFSGNMI--EEIEDGAFSKLLLLEELSLAENRLV----------------------------------------------------------------------------------------------------------------------------------------------------------------------------------------------------------------------------------KLPV-LPPK------------------------------------------------------------------------LTTFNAN------------------------QNRIKSRGIKNNAFKKLTNLAYLYLGHNALESVPLN---LPESLRILHLQHNNITTINDDTFCKSNNTRYIR------------------------------------------------------------------------------------------------------------------------------------------------------------------------------------------------------------------------------------------------------------------------TRMDE-----------------IRMEGNPIL-------------------------------LAKHV--NAF-----------SC----------------------------------------------------------------------LRTLPVGTYY-----------------------------------------------------------------------------------------------------
>XP004944561-osteomodulin-Gallus-gallus
--------MG----I-----LSQ----LS-I-LY-L--L---------------------------------------------W-T---------T-----TV-F---------CQYE------D----------------------------------------------------------F-----G---------------------D------------------------------------------------------------EYD----------EPDHQ-------------------------------------QP-------------------------------------YYSN--PSAQ------AEV-----PHFPF---PVECARECFCPP-EFPLSMYCDHRKLKTIPN-IPAHVQQLYLQNNDIEAVPAGPFT--NVTILREINLSYNKIKFHMLDHGVFAKLSNLVQLHLHHNELD----------------------------------------------------------------------------------------------------------------------------------------------------------------------------------------------------------------------------------EFPFPLPSS------------------------------------------------------------------------LERLLLGFNKISKLPGIALDGLANITMLDLCSNFLDDSVLKGNPFSAMNNLMQLNLCNNKLQTMPPN---LPSSLMYLSLENNSISYIPENYFSKLPKIIALRMSH-NNLQN-----------------------------------------------------------------------------------------------------------------------------------------------IP------RNTFSLP-NLIELNLGHNKLKQVFY------IPRSLQHLYIEDNDIE------------------MI-NVTLMCPSID----------------------LMNINQLTY-----------------IRVDQNKLT--------------------------------TPIS-TYAF-----------FC----------------------------------------------------------------------FPHIRTIYYGE--------QNSNANKSTQI--------------------E--IEDDH--------EIHDQETEEEHE--------AENNYFYPH----------------
>NP989804-opticin-Gallus-gallus
MAL----RMQ----T-----LAW----VG-I-AS-L--C---------------------------------------------L-G---------------AA-W---------AV-----------------------------PAKKE-----RKKVE--KLPDLV------LYENLDLDNY-----D-------VTLDNYGDI----MDLNN-------YEELY---------------------------------------------DYGD--------LAP-------------------KIEV----GTL----------APRPKDRESLPELVT----------AAPTPK------LQP-----P----NPIRP-AP-----PGPGTAQGVPSC-LPCLCIR----TSVYCDDTDLEHIPP-LPPDTTYLYARFNRISAIRAGDFM--GLKKLKRIDLTSNSI--SWADVDAFRFLPSLQELILPENRLT----------------------------------------------------------------------------------------------------------------------------------------------------------------------------------------------------------------------------------ALPE-LPRS------------------------------------------------------------------------IIRLDAR------------------------LNRIPSAGLRPEAFQDLTQLQFLHLSDNQLDYIPAP---LPESLRSLHLQNNNIQTMHEDTFCNSQDQSHVR------------------------------------------------------------------------------------------------------------------------------------------------------------------------------------------------------------------------------------------------------------------------RALED-----------------IRLDGNPIN-------------------------------LSLFP--NAY-----------FC----------------------------------------------------------------------LPRLPTGHFL-----------------------------------------------------------------------------------------------------
>XP004936859-podocan-Gallus-gallus
--------MDGR--MPAG--GRE----LL-V-LG-L--L---------------------------------------------------------------ALG----------CAAA-------------------------------------------------------------------------------------------------------------------------------------------------------------------------------------------NDFPE----GV--------RPPGP---------------------------------------------------------------------APGCPRDCGCTQ---EGVVDCGGIDLKEFPLLLPELTNHLSLQNNQIEEIFPEELA--RLHRLETLNLQNNRLTSKGLPEEAFEHLENLNYLYLANNKLTVAPKFLPN---TLISADFAANYLTKIYGLTFGQKPNLRSVYLHNNKLSDAGLPDNMFNGSNNVEI-----------------------------------------------LIMSSNFL---------------------------------------------------------------------------------------------------------KYVPKNLPPA------------------------------------------------------------------------LYKLHLKNNKLEKIPKGAFSELTGLRELYLQNNYLTNEGMDNETFWKLSSLEYLDLSSNNLSQIPSG---LPRNIVLLHLEKNAIKVIGRDVLTQIKNLEYLLLHN-NKLKARGIHPSAFHGLKKLHTVHLYNNLLERIPSGLPRRVKTLMILHNQISEINRNDFATTYFLEELNLSYNKLKSPQIHREAFRKLRQLKSLDLSGNNLNTVPYGF---PKNLQVLKLKENEISDIPKGTLSGMT-KLRELYLSNNKLKVNSIYSRAWKELS-SLQSLDMAGNQLTSIPSG-----LPESLEYLYLQNNKIT------------------VV-SENVFEST----------------------------PKLKG-----------------IYLRFNKIA-------------------------------VGALK-VNTF-----------QS----------------------------------------------------------------------LQHLQVLDIE---------------------GNLE---------------FSNTSKNK------DDSEEELEDEEDEE--------N------------------------
>XP418054-prolargin-Gallus-gallus
--------MKLA--F-----SLL----LP-L-VL-V--L---------------------------------------------I-S---------------EV-S---------GQRRKPPR----------------------KPT-----------------------------------------------------------------------------------------------------------------------------------------RPPPE------------------------------------PIEP----------------------VEPVEP------TELP-----PPL--------PP-----GPPSI---FPDCPRECYCPP-DFPSALYCDSRNLRKVPI-IPSRIHYLYLQNNFIDDLPEESFR--NATALKWVNLDNNRI--RKVDRRVLEKLENLIFLYMEKNQLK----------------------------------------------------------------------------------------------------------------------------------------------------------------------------------------------------------------------------------EVPAFLPPN------------------------------------------------------------------------LEQLRLSRNQISKIPAGVFNKLENLVLLDLHHNKLSDGVFNKNTFKGLKNLMQLNLAHNILRKMPPG---VPSAIHQLFLDRNNIEDIPSDYFKEFPNLAFIRLNY-NQISD---------------------------------------------------------------------------------------------------------------------------------------------KGLP------KNSFNLT-NLLVLHLAHNKLTNVPF------ISAKLEHLYLNNNSIE------------------KI-NGTQICPTSLMSIQDFSP------------SDLDSVPRLRY-----------------LRLDGNLLK--------------------------------PPIP-LDLM-----------MC----------------------------------------------------------------------FRLLQSVVF------------------------------------------------------------------------------------------------------
>NP001005346-tsukushin-Gallus-gallus
--------MQ----F-----LAW----F---NML-L--L----------------------------------------------------------L----PC-------------------------------------------------------------------------------------------------------------------------------------------------------------------------------------------------------------------------------------------------------------------------------------------------FST---TKTCFPGCHCEVESFSLKVDCSGIGSHIVPVPIPLDTSYLDLSSNKLETINESMLTGPGYTTLVSLDLSYNNI--AKISSTTFSRLRYLESLDLSHNSLE----------------------------------------------------------------------------------------------------------------------------------------------------------------------------------------------------------------------------------VLPEDCFSS---------------------------------------------------------------------SP-LGDIDLSNNKLLDIALDVFASQGKPLNVDLSNNMLSK--ITRNHEKSIPNIQNLNLSGNRLTSVPN----QGIPLRYLNLDGNPLAKIEKGDFKGLKGLIHLSLSGLHDFRELSP----------------------------------------------------------------------------------------------------------------------------------------------------YSFKELP-ALQVLDLSNNNLRSLTAEVIF--GLNSIQELNLSGTGVS------------------SL-PKTVLKYL----------------------------PSLKS-----------------ITLRKNIQC-------------------------------FKTIK-EGQYH----RQEELLVC----------------------------------------------------------------------RCRDKPLQSAPQNLPT----------------------------------------------------------------------------------------------P
>XP017342827-ecm2-Ictalurus-punctatus
--------MQ---------SAW-----ILCICVG-VC-VGALAVEADPPNAL-GK----NGTSTD-----VRNTPE-----------------------VKTAV------------------------------------------------EYSREKRAA------------------------EKPKKDT--------QPDLGRTLAAWVELNSLHELGNEKKRLLDQ-------GNEPAKKK-------------------KQEEDDE--D-EDEE-DDEEEEEEEEEEEEE---NEGGEEEQAEEEEIEAAGN------------STA--------------------------------------------------------------------ELLPEGCQVNGT----EISCADAGIAELPIITDLNITTLDLSGNNFTTLPSEAFS--GLPNLEVVDLSRNLLDDSSINPDFFMNLTNLRTLILDANGLE----------------------------------------------------------------------------------------------------------------------------------------------------------------------------------------------------------------------------------TIPH-LPGS------------------------------------------------------------------------LEELRINDNKINQVLSHNLEGLSKLLHLELAGNILWEGSVEPLAFEHLTTLKHLRLDNNRFTSIPSG---LPASLEDLRLPHNQLVEVQESVLKNSVHLTALDLSH-NFLSDTSFYPGAWIDLPN-----------------------------------------------------------------------LKNLDLSHNQLNMVPAHL---PRVLRQLSLQHNFIQAIPPDTLSHMRPGLQSLRLSHNQLLEHGLLGKAFRGAYKTLEELLLDNNRLERVPPNIR---YFRNLHQLRLDHNLIS------------------AV-PVKSVCKMA-----------------------LTNSSPLLA-----------------LHLENNYLD-------------------------------VNRIP-RKAL-----------SC----------------------------------------------------------------------IPDLQRVVLEP--------QTHN---------------------------EIV----------------------------------------------------------
>XP005987121-asporin-Latimeria-chalumnae
--------MK----E------------LM-L-L--S--L---------------------------------------------L-A---------------FC-S---------AK-----------------------------PFPSL--------------------------------------------------------------------------KL---------------------------------------------MDFML--------SN-G------IMLRDAEK---RDTDD-----DDDDVDADDNALFPTKRPP---------------------------------------------------QPSPTPTGFL---FPICPFGCHCAL----RVVQCSDLGLTSIPSNFPPDTLMIDLQNNRVREIKENDFK--GLTSLYALFLVNNKI--SKVHPKAFWSTRKLQLIYFSHNQLT----------------------------------------------------------------------------------------------------------------------------------------------------------------------------------------------------------------------------------EIPLNLPKS------------------------------------------------------------------------LVELRIHENKISKIQKEAFKGMHSLHVLEMSANPLESSGIEPGAFDGMS-VFYVRIAEAKLTSIPKD---LPSTLYELHLDHNRISAVELEDFIRYKNLYRLGLGN-NQIKA-----------------------------------------------------------------------------------------------------------------------------------------------VE--N---GSLANLP-YIREIHLDNNKLRKVPPGLP---ELRYLQVIYLHANNIA------------------KV-GVNDFCPTRI----------------------RVKKAFYSG-----------------ISLFSNPVK-------------------------------YWEIQ-PATF-----------RC----------------------------------------------------------------------VSNGLGIQLG-------NFKK------------------------------------------------------------------------------------------
>XP014347819-biglycan-Latimeria-chalumnae
--------MK----S------------LL-L-LC-F--L---------------------------------------------L-A---------------SS-C---------AL-----------------------------PFEQK--------------------------------------------------------------------------GF---------------------------------------------WDFTI--------DG-D------GMM-ND--------EE----GSAIF---------PTPSI-----------------------PD--------------------------------LILPP---MPMCPFGCQCHL----RVVQCSDLGLTVVPKDIPPDTSLLDLQNNKITEIKENDFK--DLSNLYALVLVNNKI--SKIHTKAFNAMKKLQKLYLSKNFLS----------------------------------------------------------------------------------------------------------------------------------------------------------------------------------------------------------------------------------EIPRNLPQS------------------------------------------------------------------------LVELRVHENKIKKVSKEVFRGMKFMNCMEMGGNPLENSGFEPGAFDGLR-LNYLRISEAKLTGIPKG---KYYCLVCLHRMLNXSNSASIHDFQHCSFCYRLGLGF-NSIRM-----------------------------------------------------------------------------------------------------------------------------------------------IE--N---GSLAYLP-VLRELHLDNNKLSKVPTGLP---DMKYLQVVYLHNNNIT------------------QV-GTNDFCPVGF----------------------GIKRAFYHG-----------------ISLFSNPVN-------------------------------YWEVQ-PATF-----------RC----------------------------------------------------------------------VTDRLAIQFG-------NYKK------------------------------------------------------------------------------------------
>XP005999661-chondroadherin-Latimeria-chalumnae
--------MLR---I-----SFF----LL------T--L---------------------------------------------V-T---------------SA-LS-----------------------------------------------------------------------------------------------------------------------------------------------------------------------------------------------------------------------------------------------------------------------------------------------------GPCPQSCHCH--GDLQHVICDNVGLKRIPK-VTEQTKLLNLQRNHLPVLPSNGFS--SMKGLVSLHLQYCHI--KEVSSQAFKGLKKLVYLYLSNNEIS----------------------------------------------------------------------------------------------------------------------------------------------------------------------------------------------------------------------------------IIKSSAFED---------------------------------------------------------------------LTELTYLYMDNNKIIDIPKGLLSPLINLFILQLSMNSIRE--LRPGVFSGAKDLRWLHLTSNEINTIHPGSLDDIENLAVFHLDNNQLTTYPSAAMSKLRVVEELKLSQ-NPMKVIP--DNAFQSFGR-----------------------------------------------------------------------------------------------------------------------YVEKIFLDAMGLE--KLSDGAFNGVT-ALKSLHIENNKLTTLPSNL----VFTSLQNMTLHGNPWQCNCNLAHLRRW---MDSNRL-RPAAVCA-----------------------------------SP--------------SRYRGQQVRD------------------------------------TAAFS----------GC----------------------------------------------------------------------------------------------------RLKIR---------------R--AKKRGLFPSRQ-----------------------------------------------
>XP006002029-chondroadherin-like-b-Latimeria-chalumnae
--------M---------WMMVC----L--L----A-TI------------------------------------------------------------------------------------------------------------------------------------------------------------------------------------------------------------------------------------------------------------------------------------------------------------------------------------------------------------------EVF---ADPCPSFCYCDN--IKHSVTCLKRNITEIPISIPQSSKKLDLRGNTIKVIPTGAFLPDGLSSLQQLILEKNRI--EEIKPGAFTQLGFLNFLNLAENFLVYLPNMVFQGLQQIKWIRLSNNMLNNIADEAFAGLVTMKRLSLDSNELQ--FFPSDALSRLTGLTRLDLGKNPMTYLGEESVQMPSLKQLFVNNMALQDVSYKAFEKSPKLFMIEFQNNQLRVMQPLVGLDQLKKINLTGNPIQCNCYMRPFKEWSEKARIQADVICSMPSPFRGESLEAVKPINLRCDRYSLETAGKPKEEDTIRCAENCDCKLDLHASCENKGLRKIPKGFPAETRLLDMRRNDFYTVPKSAFSGMKNVVSLHLQNCKINELQPGAFLGLRKLIYLYLSENEISTINSAAFEGVNQLTYLYLDRNRFSLIPQGAFKLLPNLFSLHLQYNSINF--LTEGTMGGIEKLRWLYLTGNNINYISARAFNSTEELEKLYLDENLLTEVPTQALKSMPVLEELRLSK-NSIKEVG--NGAFLPMAE-----------------------------------------------------------------------------------------------------------------------SLQHLYLDNMGLE--KISNGAFSGLGPRLRSLYLEKNKLENVPS----LDNFTRLEVINLNKNPLSCTCQLFHLRRW---IDSVNL-IVEATCA-----------------------------------LP--------------PDFRGKKVK-------------------------------------DVPFK----------NC-----------------------------------------------------------------------PGQAP-------------PKPSPKPKLRKKPKLKPSP---------TPKS-VSKRA----------KTAKPKAKSSS-----------------KQR-------------
>XP006002027-chondroadherin-Latimeria-chalumnae
--------MR----L------------LL-LLLL-L--LWG-------------------------------------------------------------LI-------------------------------------------------------------------------------------------------------------------------------------------------------------------------------------------------------------------------------------------------------------------------------------------------LAL---GDSCPAQCTCTY--LQAHVDCAGMNLAAIPPNIPGNATVVYLSNNSFPTVAAGSFT--DLSNLTALHLSSCHV--SKIQGAAFAGLPSLQHVHLDHNNIE----------------------------------------------------------------------------------------------------------------------------------------------------------------------------------------------------------------------------------ELGSDVFEN---------------------------------------------------------------------ATSLRYLYLDHNKITQLNPGTFTSLTSLNALYLNSNLLTQ--LAPLTFKGLGRVRLLDLSHNHIFNISSLVFTSLRSIRNVHLQGNNLTNVPK-SLRYRRSLSVLNLSE-NPIRELT--HNSFGSRLR-----------------------------------------------------------------------------------------------------------------------SLLELYIDNTGLE--QIAPSTFFKFR-QLKVLSLRDNRLQSLPP--LK--ALRYLKEVILAGNPWRCDCNLLWLHAWYKQQPTINV-DHQANCSTPA-ALEGQPLA----KVQLQKL--TKGVSRLTTRKATTTTTKKQQDPCLSSAKDDGSLT-VTWSFGDYSQFEVYSHDQVSRTTGGVTEAELGNLV-NALYRICIVPQ-YATKCTEKLMEGSSGESPQ--------------------------------------------EHSSGSGLGIG-ITAAVMLLAVLGLVAFRRFQRHYDEDGL--------------------------------------DGAEQFGGDAPKLDTDPV-YENIADGTQDKTEKVSLANIPSTPLL
>XP006004204-decorin-Latimeria-chalumnae
--------MR----A------------AV-F-LL-L--L---------------------------------------------V-P---------------IC-W---------AK-----------------------------PFHQV--------------------------------------------------------------------------GF---------------------------------------------LDFML--------ED----------------------ES-----SGDG---------I-------------------------------------------------------------PLPPV---GPICPFGCQCYL----RVVQCSDLGLTAVPNDIPADTTLLDLQNNKITEIKENDFK--NIKNLHSLILVNNKI--GSVHPKAFAPLGKLERLYLSKNRLK----------------------------------------------------------------------------------------------------------------------------------------------------------------------------------------------------------------------------------ELPVNMPSS------------------------------------------------------------------------LQELRAHENEITKIKKTALDGLKSMIVIELGTNPLKNSGIENGAFQGMRRLSYIRISDTNITAIPQG---LPSSLSELHLDSNKISRVDADSLKGLKNLAKLGLSF-NSINA-----------------------------------------------------------------------------------------------------------------------------------------------VD--N---GSLDNVP-HLRELHLDTNELVSVPPGLP---DHKYIQVIYLHNNKID------------------AV-KIDDFCPPGY----------------------NTKKAMYSG-----------------ISLFSNPVP-------------------------------YWKIE-PATF-----------RC----------------------------------------------------------------------VYDRTAIQLG-------NYK-------------------------------------------------------------------------------------------
>XP014344410-ecm2-Latimeria-chalumnae
--------MK---------ITA-----TVSLVLL-VN-LV-LILAHNERNSSRKGPRRRREGGSKRTANDRRIRQSKSVPLYNVLPVKKGHCMANGMIMYDKAV-WSPKPCIICLCNSG--NVACDEIACPLLPCQKVIRTAGECCPVCTDIPEFSGDSSEPNDPSD--QAEIDH--EILEEEQ-RLHKKEQERKRRRRKKKLEEEKRKKL-----FEARRREEEELRKME-------EEEEEIRKKIEEE-----------------------LEEE--KRKKEEQERKE-EGE---KKEEEEEE-E-EEQILRGDVFRML--P-RRLPVPEG----------------------LP---------------PP-------------------VE---IPSLPPGCVISDI----TVSCINAKLTSIPSIVDPELKSLNLAGNAITAIPAEAFN--GVPNLEWIDLSKNKITSAGIDPQAFKKLKA-TRLYMDANLLE----------------------------------------------------------------------------------------------------------------------------------------------------------------------------------------------------------------------------------QIPPELPST------------------------------------------------------------------------LEELRINENNLSSIAEDSFQGLTILFTLELEGNKLNEATTSPLAFKPLKRLSYLRFGRNKFRTVPQG---LPPSIEELYLESNQIEEISETAFNKTTNLNIIVLRN-NNIDETRIAPLAWINHKN-----------------------------------------------------------------------LESIDLSYNKLHQVPSFL---PRSLVHLVLVGNQIEGIPGYVFAHMDPGIEYLYLSYNKLDDDGIDSLSFFGAYRSLREVFLDYNNLKTIPSGIA---EMRKLHFLRLNNNKIS------------------NF-PPDSICNDF-----------------------DDEDSSLVT-----------------LRLENNYIN-------------------------------TRKIS-PTAF-----------SC----------------------------------------------------------------------IQSYSSVVLKP--------QNVK----------------------------------------------------------------------------------------
>XP014348839-asporin-like-Latimeria-chalumnae
--------M-----------------------------LAS------------------------------------------------------------AQV--TA---IEEIIKRG---------------------------------------------------------------ENS-----QANK----N------------------------YAEIIVSPSTFTTP-------------------------------------------------------------------------------------LHLISVRPTAQKIR-------------QSVVSPTT--VGLHNNSKPSKQIKPDAKLL------------VRRQSIHPIPYCPPNCACYG----RVVQCSDKGVDKIPYGIPYNTRYLFLMNNKIDLIQLDLLN--GYLSLEFLVLNNNKLMDESI-EEAFEGVPKMTRLFLDQNKLS----------------------------------------------------------------------------------------------------------------------------------------------------------------------------------------------------------------------------------SVPIDLPPS------------------------------------------------------------------------LEELRLNYNNISYIAEQALARCKSLKVISLNNNSITDESIIKGAFSSLKKLQIIRLNFNQLTTVPAN---LTTSLKELYLVGNQITRIPENVFVNSSDLRSLNLNS-NQITNEGIIKETFYQMAK-----------------------------------------------------------------------LEHLNLGQNLLTSVPQHL---PKSLKVLILNQNSITSVKRNTFLELK-ILEQIDLSSNKIS--TVAMGTFKGMS-GLQHLDISNNQLSQVPRQ-----LPLILQSLFLYNNQIR------------------YI-PRDSFC-----GHQD-------------------TESHLIL-----------------IRLENNYIS-------------------------------DRNID-VKAL-----------RC----------------------------------------------------------------------LRGPQVVHFY-----------------------------------------------------------------------------------------------------
>XP006002571-ecm2-Latimeria-chalumnae
--------MR---------PLL-----FT--ALV-L--LS-WGCAGAVKRLPSKPKITSRGPGGMRPTRKNSEAQLPSPPV----SSRK-WCMVNGLAMYDGAV-WAPNACTICTCKGG--NPNCEQTQCKVTTCAASHTPVGECCPVCLHPKEEEGQRKGPKKEVQK-ELQKKQ--KEKKASS-PHKQKQEVK----KQEDSVPKAEKKT-ERSTRQEVSLHKQEVSSQKQKGVSRGTKEVGIKQRLPQVTKQELGRRRMEGRKRLEHDG--E-DDDG-ALLEFDDDDST-ERD----------------DSFFSLMLPR-----ELLPPLD----------------------------------------LG-------------------NS---MPSLPVTCILSES----AIACGNAKLTHVPALVDPGLKTLYLAENEIREIFSNAFS--GLPNLEWLDLSKNKLDESGLAPDTLRNLTRLKRLILDGNQLT----------------------------------------------------------------------------------------------------------------------------------------------------------------------------------------------------------------------------------RIPL-LPPS------------------------------------------------------------------------LEELKLNDNKLEGLDRSSFRGLHRLLTLELEGNGLHDGNVNPITFKPLRNLIYLRLDRNKLRAIPPG---LPASLQELHLDSNLIEEVSEGILNKTLKLSVLVLSN-NRLQETHLAPMAWINHPK-----------------------------------------------------------------------MESMDLSHNHLVHVPSFL---PRGLKQLSLHHNKIERIPGYVFAHLKPGLEFLQLSHNNLRDDGIHGISFLGLYKSLTELLLDNNQLRAIPRGLL---NLKSLQVLRLNNNKIR------------------YV-PLDSICDTR-----------------------VAEDSTLVS-----------------VHLENNLID-------------------------------RREIP-PIAF-----------SC----------------------------------------------------------------------IKSYHSVILRP--------QQHE---------------------------D------------------------------------------------------------
>XP006009490-epiphycan-Latimeria-chalumnae
M------RMK----T-----FAK----IL-L-GL-L--I---------------------------------------------L-E---------------AV-F---------AA-----------------------------PQRQ-------------------------PAFNYDTENY-----D-------VDLE----------DLNG-------FDNLY---------------------------------------------DYED-LT-----EDP-------------------QIEI----GTL----------PPIVPRPAAPQIR--PNQPRV---YDAEVPQKPVG--GPS-----PE---LPGGP-GV-----LGPQTQEGLPTC-LLCTCLI----TTVYCDDLGLQSVPP-IPKDTTHFYARYNKIKKIHKSDFA--NLNNLKKIDVTANAI--SEVDEDAFSGLPRLQELVVRENQLH----------------------------------------------------------------------------------------------------------------------------------------------------------------------------------------------------------------------------------KLPE-LPST------------------------------------------------------------------------MTLIDAS------------------------HNKLGGTGIKHETFKDMSHLLYLHLADNSINHIPVP---LPDSLRSLHLQNNNIQKLNEDTFCNTKDLNYVR------------------------------------------------------------------------------------------------------------------------------------------------------------------------------------------------------------------------------------------------------------------------RALED-----------------IRLDDNPIN-------------------------------LSDTP--QAY-----------LC----------------------------------------------------------------------LPRMPTGRLI-----------------------------------------------------------------------------------------------------
>XP006002318-fibromodulin-Latimeria-chalumnae
--------MK----------LIS----LL-I-IT-G--L---------------------------------------------S-G---------------VS-F---------CQ-------------------------------------------------------------------Y-----G--------------------------------KDIFFWLPFLRRR-----------------------------------SFSYSS----------------------------------------------------------------------------------------------------------------GSDGSPS---ARDCPSECDCPP-NFPTAMYCENRNLKYMPF-VPSRMKYVYFQNNQISSIQDGIFD--NATGLVWIMLHRNQITTEKVGKGVFSKLKNLERLYLDHNNLT----------------------------------------------------------------------------------------------------------------------------------------------------------------------------------------------------------------------------------RVPSPLPKT------------------------------------------------------------------------LKELRLTFNQISEVTPNTFEGLENLTTLYLNDNQLTD--IG-SSFKGLKSLTLLELSNNDLKKLPDS---LPDSLHQLYLEYNHVDTIPDEYFRKFPRLQYVRLSN-NELTD---------------------------------------------------------------------------------------------------------------------------------------------EGIP------SNTFNIS-TLIELDLSYNKLQKIPS------VNPNLENLYLHANEIR------------------EF-SLGSFCSTID----------------------IMNFSHLRV-----------------LRLEGNKIR-------------------------------REEMP-AETP-----------LC----------------------------------------------------------------------LRRADIIDI------------------------------------------------------------------------------------------------------
>XP014352190-keratocan-Latimeria-chalumnae
MAKMGLINMK----V-----LL-----TF-V-AL-F--L---------------------------------------------T-N---------------TV-W---------CQ-------------------------------------------------------------------------------------------------------------------------------------------------------------YAQ---------------------------------------------------QP---------------------LSDYANP------------------------------------ES---LSVCPRECFCPP-DFPNTLYCNNRKLKEVPV-IPSRIWYLHLQENVIETISEKSFP--NPIELKWINLSKNKLSSKGIEKGVFRKIKNLLYLYLNDNQLE----------------------------------------------------------------------------------------------------------------------------------------------------------------------------------------------------------------------------------EIPAPLPSS------------------------------------------------------------------------LEQLHLARNKISRIPDGAFSSLGNLTLLDLHHNILKNDVVMDNTFKGLKNLLQLNLAKNALKKMPPT---LPPTTLQLFLDNNSIEAIPESYFNAVPKLAFLRLNH-NKLSD---------------------------------------------------------------------------------------------------------------------------------------------SGIP------KNVFNVS-SILDLQLSYNELTLIPT------IHASLEHLHLNDNKIK------------------SI-NGTVMCPTSIATVQESE-------------SFYETGPRLRY-----------------LRLDGNQIQ--------------------------------LPLP-QDLL-----------MC----------------------------------------------------------------------FRLLHAVVI------------------------------------------------------------------------------------------------------
>XP006009488-lumican-Latimeria-chalumnae
--------MN----------LNQ----LP-L-FA-I--L---------------------------------------------I-S---------------GI-F---------CQ-------------------------------------------------------------------Y-----EY------------------------------FYQ----------------------------------------------EPDYSW----------------------------------------------------P-----------------------------------------------------------ASQLGPS---SPHCPEECDCPI-NFPSAMYCDNRKLKYIPI-VPAAIKYLYLQNNLLEGIPDGVFD--NATELSWLILDNNQIVNSKVGKNALSKLKSMTRLFINYNNLT----------------------------------------------------------------------------------------------------------------------------------------------------------------------------------------------------------------------------------EPIGPLPKT------------------------------------------------------------------------MNELKLAYNQIKKITPNVLEGLENLTIIHLHSNELQDDSIA-GAFKGLKSLTYLDLSHNKLAKLPSG---LPSGITTLYFDHNNIKNIPDEYFQRFSNLQYLRISY-NKLTD---------------------------------------------------------------------------------------------------------------------------------------------GGIP------GNAFNIS-TIIELDLSFNKLNTIPS------VNEYLQNLYLQVNEIN------------------SF-TLSSFCKVVS----------------------LQNFSRIRH-----------------LRLDGNNIT-------------------------------QSSLP-HDVN-----------NC----------------------------------------------------------------------LRQATEVTI------------------------------------------------------------------------------------------------------
>XP006002319-fibromodulin-Latimeria-chalumnae
--------MY----L-----RTWQ---VL-L----S--L---------------------------------------------F-A---------------TA-Y---------S-----------------------------------------------------------------------------------------------------------------------------------------------------------EYDYGG---------------------------------------------------MP----------------------FDPLQ--------------GEPSIF-------SFEPATIYHVAQ---PGGCPLECSCVI-HWPTAVYCDSRGLQDVPILLSPQTNYLYLQNNHIKSLPQGVFQ--NSTQIRWLILDKNELTNKQVGEGVLAGLEQLENLYLNVNNFT----------------------------------------------------------------------------------------------------------------------------------------------------------------------------------------------------------------------------------EVPTSLPGS------------------------------------------------------------------------LRQLRLAYNNISHIPAGAFSKLENLTLLLLHGNRIKT--IGEGKLNALTSLVRLDLSHNQLTEFPQG---LSPTLQQLHLFNNSLVGLPPNALAGFDGLQYLRLAH-NRLTN---------------------------------------------------------------------------------------------------------------------------------------------ENLP------LNIFNVS-SLLELDLSYNHLTSIPV------VSERLQYLYLQANQIQ------------------AF-NMTSFCRTVS----------------------IVDHSHLRL-----------------LRLDGNRLR-------------------------------YSDLP-SDWV-----------LC----------------------------------------------------------------------LRAIDHLYV------------------------------------------------------------------------------------------------------
>XP006002340-nephrocan-Latimeria-chalumnae
--------MQ-----------------LV-VYFL-FT-L---------------------------------------------------------------SSL------------------------------------------------------------------------------------------------------------------------------------------------------------------------------------------------------------------------------------------------------------------------------------------------KGC---FGSCPKRCVCDS---MKSVQCY--RVTAAPTSIPASTKKLHLGHNNIKHFRVSDFT--GLVSLEELMLSSCGT--ESIESNTFKALANLRTLELWKNKLS----------------------------------------------------------------------------------------------------------------------------------------------------------------------------------------------------------------------------------CIPSMLPST------------------------------------------------------------------------LEVLKLGDNRIQALHESNFEGLKRLKVLDLQNNLLSA--LRCTVFSSLPSLQVLNLASNVLVKIPYD---LPKSLLVLKLDKNRIRALRARDLRQLEHLSKLVLSE-NQLSSLD--NA--LALPN-----------------------------------------------------------------------LTTVELSKNQLKTIPTRL---STKLHTLDCSNNLIQKVSRQDFTGLG-LLKHLFLDSNIIS--SFEASAVKNLK-RLQVLNLRNNRLSVLSPEVLE--HLSRLRRIYLDGNPWNCTCDLIRVRK---LLSEKQLDVMGGHCA-----------------------------------SP--------------AQNQGENWMS------------------------------IRILK----------------KC----------------------------------------------------------------------------------------------------EGSYY-----------------SFMKESRM----------KSEDDSNTRVLAYSDHDDYYDYDTD----------------
>XP014351734-nyctalopin-Latimeria-chalumnae
--------MH--------SNMVR--GPIL-IGVTKI--L---------------------------------------------FTA---------------NVV-----------------------------------------------------------------------------------------------------------------------------------------------------------------------------------------------L------------------------------------------------------------------------------------------------------SLICADTCKCSE--KQDTIYCNGAGFKTPPKEMPASAVSLNFAENSFRILIFNSFG--NMSKLQVLWLDGNDL--TFIYPRAFVALIKLRELSLSRNW------------------------------------------------------------------------------------------------------------------------------------------------------------------------------------------------------------------------------------------------------------------------------------------------------------------------------RLSYLHPNTFQGLKNLLILNLSKCNIFK--IHPLVFSYLTSLKTLDLSSNKMRYIPEA-LRNLPNITSLSLEKNLIEAIGKYSLKYLKTLQELNLKR-NKIWVIQ--NDAFNHPNK-----------------------------------------------------------------------LSVLNLGHNCISYLPNQLFEGLSWLKVMHLEANKILKISC-SFSSLT-NLRKLHLNNNRIS--SIAKYAFNSLK-QLELLHLSKNNLTFLPNYLFL--PLVKLRYAFLAHNPWICDCNLMWLFDWI-----------------------------------------------------------------------------------------------------------------PRVYSWVKI--------------------------------------------------------------------------------------------------------------------------------K------------------------------------------------------------
>XP006005899-nyctalopin-Latimeria-chalumnae
--------M-----------FYI----IL-V-CF-L--L---------------------------------------------I-HP--------IF----AS-WA--------C-------------------------------------------------------------------------------------------------------------------------------------------------------------------------------------------------------------------------------------------------------------------------------------------VRSCPPHCICTQ-ERSCAVLCDRTGLLQVPTDFPCEALSINLDKNSIKFLSERAFG--TLPSLRYLSLNHNNI--SFITPGAFKGLPNLVELKIAHNEYI-----------------------RYLHTRTFTALKRLIKLDLSDSNLF----------------------------------------------------------------------------------------------------------------------------------------------------------------------------------NIPDRIFIE---------------------------------------------------------------------LTSLQELICFQNNFRRIP-GAIRGMDNLTHLYLERNRIEA--VAYNSLQGLGYLRYLNLQENKINVIHDKAFQDCQKMEYLYLNDNLLSSLPEYSFEGLRHLKKLNVGG-NLLRNVS--STWFTDLVE------------------------------------------------------------------------------------------------------------------------LEILYLDRNRIN--YIEEGAFENLT-SLISLHLNSNNLTSMPFVVFE--PVYFLGRLYLFRNPWDCDCRIEWLKDW---MESYNL-VRDVPCA-----------------------------------SP--------------SSVAGIDLS-------------------------------------KVFFSKSPEG-----FCLDPLELNLTSFTPT--------------------------------------------PTEGLHPTMENKLSSLISKLLLQ--------E-VIENQ-----GNTTELYQNITG----------INDEAS-GVEN---NKNYIF-------------------------NFHQFITIYVI--
>XP005987115-osteoglycin-Latimeria-chalumnae
--------M-----------LHP----VL-L-LF-M--L---------------------------------------------V-A---------------WV-K---------AQ-----------------------------PVDKDY----------------F------TVENVNLDLF-----D---------------E----TGLET------THDVVIYG-------------------------------------------DYEG--------KEE-------------------PSTR----KK-------------ESTTPDTFLELLR----------PPRSP-------TIE-----PERV----------------LTQDVDLPTC-LLCVCLT----GSVYCEETTIDSIPA-LPQETAYLYARFNKIKSIKTKDFA--DIPTLKVIDLTGNLI--EEIEDGAFSKLLLLEALLLAENRLT----------------------------------------------------------------------------------------------------------------------------------------------------------------------------------------------------------------------------------RIPA-LPPK------------------------------------------------------------------------LQLFNAN------------------------NNRIKNKGIKANAFKKLNNLSYLYLTHNVLEKVPPQ---IPDTLRVLHLQFNNITSITDDTFCKANDTSYIR------------------------------------------------------------------------------------------------------------------------------------------------------------------------------------------------------------------------------------------------------------------------DCMDE-----------------IRMEGNPII-------------------------------LAKFP--NSF-----------IC----------------------------------------------------------------------LKMLPFGRYY-----------------------------------------------------------------------------------------------------
>XP005987117-osteomodulin-Latimeria-chalumnae
--------MG----F-----LTQ----IS-I-LM-L--F---------------------------------------------F-V---------V-----KV-L---------GQ--------D----------------------------------------------------------Y-----E---------------------DD---------------------------------------------------------YHEYE---------EEYEEE-------------------------------------SP-----------------------------------HLPTFM--RIAE------YGE-----IYHAY---SYECASECFCPS-TIPFAMYCDNRKLKVIPY-IPAHIRFLYLQFNEIEAVTSKSFV--NATGLREINLSYNKIRSSQIDRGVFAKLNNLKALHLQYNKLE----------------------------------------------------------------------------------------------------------------------------------------------------------------------------------------------------------------------------------EFPSPLPKS------------------------------------------------------------------------LERLILGFNKISKIPGDALANLVNVTMLDLCNNELTDSAFKGRVLGKMKRLMQINLCSNKLKAMPSD---LPTSLLYLSLENNSISSIPEGYFTKTPKLTALRMSH-NILQE-----------------------------------------------------------------------------------------------------------------------------------------------VP------YNVFNLS-SLIELNLGNNRLTRIFY------VSRSLEHLYLQNNDFE------------------SM-NITLMCPTIN----------------------PINPNQLTY-----------------LRIDQNKLK--------------------------------GPLS-TYAY-----------LC----------------------------------------------------------------------FPRIQSIYYGE--------QKKVQTEVTVT--------------------------------------EEIIEYEEIE----------------Y----------------
>XP006002321-opticin-Latimeria-chalumnae
--------MK----S-----LLY----LF-L-VL-L--T---------------------------------------------P-E---------------AA-S---------AA-----------------------------PATED-----RKEVA--NLLDTL------TEDSFDLDNY-----E-------LNLDNYVDT----IDLSN-------YGDLY---------------------------------------------DYGD--------GEP-------------------KIEV----GTL----------PPLNPAANQNRRPL-PEQ-------EEEVPLKPLVT---------PAA--DAHKP-DI-----FGPLTELGLPTC-LLCVCIS----SSVYCDDADLEYIPP-LPKDTVYLYARFNKITRITATDFT--GLKKLKRIDLTSNYI--SQIDDDALGSLTALQELILPENKLT----------------------------------------------------------------------------------------------------------------------------------------------------------------------------------------------------------------------------------SLPE-LPDS------------------------------------------------------------------------LIFIDAR------------------------MNNLRSSGVRPEIFQNMKNLHSLYLSNNKLNYIPVP---LPENLRSLHLQGNNIQTMHEETFCNKRDADYIR------------------------------------------------------------------------------------------------------------------------------------------------------------------------------------------------------------------------------------------------------------------------KPLED-----------------IRLDGNPIN-------------------------------LSRFS--SAY-----------FC----------------------------------------------------------------------LPRLPTGRLQ-----------------------------------------------------------------------------------------------------
>XP006011716-podocan-Latimeria-chalumnae
--------M----QMALS--RES----LL-L-LC-F--L---------------------------------------------------------------TFS----------FGVIQCQM--D---------------------------------------------------------------------------------------------------------------------------------------------------------------ED-------------------NEFPK----EVP--------KPAP---------------------------------------------------------------GSV---IPGCPADCTCTV---EGTVDCGGVDLKEFPRNLPEFTLHLSLQNNQIERIPKEELL--RLHKLETLNLQNNRLTIKGIPEDAFESLENLSYLYLANNKLIMAPKSLPN---TLISADFAANFLTKIYPHTFGQKPNLGAVYLHNNKLTDAGLPDSMFNGSANVDV-----------------------------------------------LVLSSNFL---------------------------------------------------------------------------------------------------------KCVPKNLPPA------------------------------------------------------------------------LGKLHLRNNRLEKIPHGAFDNLLELSELHLQNNFLTDEGMDAETFWKLSGLIYLDLSSNNLTQIPKG---LPRNIVLLHLEKNAIKTIAKDVLVQIKNLEYLLLHN-NKLEAKGIHPQAFLGLKKLHTVYLYNNMLERVPSGLPRRVNSLMLLHNQISEISRNDFATTYFITELNLSYNKLTSLKIHREAFRKLKLLESLDLSGNSLHTVPKGL---PKNLRILRLKENEIGTIPDGAFSKMN-TLKALFLSNNKLKTSSFYPGTWQELI-NLQVLDLSGNQLSYVPSD-----LPESLEYLYLQRNKIH------------------TI-FLSTFEST----------------------------PNIKA-----------------IFLRFNRLT-------------------------------ADRIH-NSAF-----------EN----------------------------------------------------------------------LKNLQVLDIE---------------------GNFK---------------STATDSSK------EKASEEIEEEEEEE--------EEEEEN-------------------
>XP014342806-podocanlike-Latimeria-chalumnae
[truncated: 415,980 more chars]
