# Supplementary material for: The vertebrate small leucine-rich proteoglycans: amplification of a clustered gene family and evolution of their transcriptional profile in jawed vertebrates
Source: G3 (Bethesda). 2025 Jan 8;15(3):jkaf003. doi: 10.1093/g3journal/jkaf003 (PMC11917481; doi:10.1093/g3journal/jkaf003)
Supplement: jkaf003_Supplementary_Data [file jkaf003_supplementary_data.zip › Supplemental_File_S2_G3-2024-405575.unk]

(XP032893166-asporin-Amblyraja-radiata:0.0232573364,(((((((((((((((((((((XP032900353-chondroadherin-Amblyraja-radiata:0.0248550238,chondroadherin-Raja-clavata:0.0364270991)100/100:0.2972187161,(XP020385308-chondroadherin-Rhincodon-typus:0.0801945252,XP038633193-chondroadherin-Scyliorhinus-canicula:0.0934452794)95.4/100:0.0854161261)98.5/100:0.1307144253,XP007886971-chondroadherin-Callorhinchus-milii:0.2986745594)96.3/100:0.2060715648,((((XP035261869-chondroadherin-Anguilla-anguilla:0.2460824602,(NP957357-chondroadherin-Danio-rerio:0.3104200392,((XP051272841-chondroadherin-Dicentrarchus-labrax:0.0755656615,XP030255868-chondroadherin-Sparus-aurata:0.0914215750)99.8/100:0.1153626691,XP030196133-chondroadherin-Gadus-morhua:0.2454723345)91.9/100:0.0420797836)86.1/100:0.0765756081)99.2/100:0.1304873431,XP006635144-chondroadherin-Lepisosteus-oculatus:0.1901708757)92/100:0.0803382512,XP028674717-chondroadherin-Erpetoichthys-calabaricus:0.2078998492)92.3/100:0.0775474121,(((XP007052820-chondroadherin-Chelonia-mydas:0.0759346613,(((XP001232036-chondroadherin-Gallus-gallus:0.0909210000,XP010214326-chondroadherin-Tinamus-guttatus:0.0288471350)100/100:0.2806881697,(NP031715-chondroadherin-Mus-musculus:0.1703704815,XP027726126-chondroadherin-Vombatus-ursinus:0.1285919233)100/100:0.2583424724)89.6/84:0.0468003376,XP028572614-chondroadherin-Podarcis-muralis:0.1598062306)67.2/82:0.0387735882)90.6/89:0.0637542422,(XP030064212-chondroadherin-Microcaecilia-unicolor:0.2495725480,XP017953398-chondroadherin-Xenopus-tropicalis:0.3749697630)38.6/99:0.0713124407)100/100:0.2655149370,XP005999661-chondroadherin-Latimeria-chalumnae:0.2922544487)62.1/92:0.0862599215)94.9/99:0.1618056621)100/100:0.8142913573,(((((((((XP032869140-chondroadherin-like-protein-Amblyraja-radiata:0.0645438968,chondroadherin-like-1-Raja-clavata:0.0939809119)100/100:0.3161015258,(XP020386904-chondroadherinL-Rhincodon-typus:0.2310948139,XP038639789-chondroadherinL-Scyliorhinus-canicula:0.1866220070)96.2/100:0.0965796733)99.4/100:0.1580597136,XP007907764-ChadL-Callorhinchus-milii:0.3390560740)100/100:0.3629554422,XP006002029-chondroadherin-like-b-Latimeria-chalumnae:0.3254355749)84.3/96:0.0725861669,(((XP035261275-chondroadherin-like-b-Anguilla-anguilla:0.1965778096,(NP001274009-chondroadherinlikeb-precursor-Danio-rerio:0.2751541661,((XP051273751-chondroadherin-like-b-Dicentrarchus-labrax:0.0524861251,XP030257082-chondroadherinL-Sparus-aurata:0.0530297672)100/100:0.1132220647,XP030196530-chondroadherinlikeb-Gadus-morhua:0.2408708303)100/100:0.1484605291)95.5/100:0.0784659120)78.8/100:0.0661677450,(XP017210255-chondroadherinlike-Danio-rerio:0.7717397280,((XP051244214-chondroadherin-like-protein-Dicentrarchus-labrax:0.1077437438,XP030262688-chondroadherinL-Sparus-aurata:0.1246409016)99.9/100:0.1816975909,XP030194035-chondroadherinlikea-Gadus-morhua:0.5060519722)98.7/100:0.1242057337)100/100:0.1648315902)100/100:0.5254417230,XP028671001-chondroadherinlike-Erpetoichthys-calabaricus:0.3755837881)100/98:0.2230867741)68.5/94:0.1155352381,(XP030045841-chondroadherinL-Microcaecilia-unicolor:0.3568758661,XP002934783-chondroadherinL-Xenopus-tropicalis:0.5716714502)46.7/99:0.0653664084)100/97:0.1888826479,((XP007053374-chondroadherin-like-Chelonia-mydas:0.1880784821,XP028602365-chondroadherinlike-Podarcis-muralis:0.3677145795)6.7/55:0.0473078813,(NP001239205-chondroadherinL-Gallus-gallus:0.4645917980,XP010222812-chondroadherinL-Tinamus-guttatus:0.1619113247)100/100:0.2310777758)89.4/98:0.1300712293)84/97:0.1669634802,(NP001157792-chondroadherin-like-Mus-musculus:0.4687263678,(XP027726990-chondroadherinL-Vombatus-ursinus:0.2418154281,XP027729277-chondroadherinL-Vombatus-ursinus:0.4920907442)96.4/100:0.1409986810)99.9/100:0.3470151537)100/100:0.5902404465,(XP061416717-ChadL-Lethenteron-reissneri:0.0689984669,XP032822759-chondroadherinL-Petromyzon-marinus-PmSLRP13:0.0544082803)100/100:1.2946171810)91.7/99:0.2961541538)98.3/100:0.3571253390,((((XP032869114-chondroadherin-like-Amblyraja-radiata:0.0891766785,chondroadherin-like-2-Raja-clavata:0.1049028893)100/100:0.4714874941,XP038639825-chondroadherinL-Scyliorhinus-canicula:0.3686137492)99.8/100:0.2752019817,XP007907763-ChadL-Callorhinchus-milii:0.6842586325)98.3/100:0.2672543744,(((XP037738381-chondroadherin-Chelonia-mydas:0.2132410444,XP028603162-chondroadherinlike-Podarcis-muralis:0.4055284633)100/100:0.4265600755,(XP030066406-chondroadherinL-Microcaecilia-unicolor:0.7855330160,XP002934278-chondroadherin-Xenopus-tropicalis:0.6870827321)58.9/100:0.1056594729)94.5/100:0.2496504595,XP006002027-chondroadherin-Latimeria-chalumnae:0.7590866297)26.9/93:0.1437199496)100/100:0.6585505813)93.5/99:0.1830483977,(XP035680846-Lrrc70L-Branchiostoma-floridae:1.3516224660,XP066299528-ChadL-Branchiostoma-lanceolatum:1.5225149288)92.4/99:0.2391548174)13/40:0.1107639903,XP035688375-ChadL-Branchiostoma-floridae:1.6071392706)96.7/99:0.2604505555,(((((((((((XP035275951-Lingo2b-Anguilla-anguilla:0.1064528522,(XP005156621-Lingo2b-Danio-rerio:0.5703731813,XP051245994-Lingo2b-Dicentrarchus-labrax:0.3190760190)100/100:0.2497570488)89.7/100:0.0663930415,(XP021336930-Lingo2-Danio-rerio:0.2193791662,XP051275399-Lingo2-Dicentrarchus-labrax:0.1307086263)95.9/100:0.0682947350)100/100:0.2166951212,XP028661730-Lingo2-Erpetoichthys-calabaricus:0.1454034521)94.7/100:0.0469804720,(XP007065488-Lingo2-Chelonia-mydas:0.0514267068,NP001159471-Lingo2-Mus-musculus:0.0812948859)100/100:0.1432348636)95.9/100:0.0599345198,(XP007890209-Lingo2-Callorhinchus-milii:0.1233047516,XP038660147-Lingo2-Scyliorhinus-canicula:0.1314307165)100/100:0.1188627745)99.8/100:0.1378459389,(((((XP035272318-Lingo3a-Anguilla-anguilla:0.1156547176,(XP005170541-Lingo3a-Danio-rerio:0.1224729315,XP051231471-Lingo3a-Dicentrarchus-labrax:0.1367223436)100/100:0.1158799378)97.2/100:0.0501850855,(XP017207970-Lingo3-Danio-rerio:0.1185968449,XP051260468-Lingo3-Dicentrarchus-labrax:0.1624897708)99.6/100:0.0751775010)99.9/100:0.1062354391,XP028672274-Lingo3-Erpetoichthys-calabaricus:0.1318693518)100/100:0.1430875764,(XP037741832-Lingo3-Chelonia-mydas:0.1140112694,NP001013780-Lingo3-Mus-musculus:0.3898249186)95.8/100:0.0884059280)99.2/100:0.0954901179,XP038632684-Lingo3-Scyliorhinus-canicula:0.1992944729)100/100:0.2544850222)87.6/100:0.0757187404,(((((((XP035252519-Lingo1a-Anguilla-anguilla:0.0146048062,(XP005174327-Lingo1a-Danio-rerio:0.0789977814,XP051237418-Lingo1a-Dicentrarchus-labrax:0.0731620392)91.8/100:0.0161444558)58.8/98:0.0209624049,(NP001004576-Lingo1b-Danio-rerio:0.1616592139,XP051234878-Lingo1B-Dicentrarchus-labrax:0.2235166476)100/100:0.1021070254)100/100:0.0669376389,XP028679142-Lingo1a-Erpetoichthys-calabaricus:0.0560231626)100/100:0.0614792965,(EMP27764-Lingo1-Chelonia-mydas:0.0154738316,NP001298005-Lingo1-Mus-musculus:0.0785499752)98.6/100:0.0419712894)90.2/100:0.0627114621,(XP007906864-Lingo1-Callorhinchus-milii:0.0727563271,XP038640219-Lingo1-Scyliorhinus-canicula:0.0925569953)92.7/100:0.0507432625)100/100:0.1910379899,(((XP035284586-Lingo1L-Anguilla-anguilla:0.2851687903,NP001076447-Lingo4a-Danio-rerio:0.4058163428)98.3/100:0.0993659329,(XP035263126-Lingo4b-Anguilla-anguilla:0.3014025461,(XP005158117-Lingo4b-Danio-rerio:0.2804235514,XP051262541-Lingo4b-Dicentrarchus-labrax:0.2130175475)93/100:0.0607862903)93.7/100:0.0613055114)99.8/100:0.2537311859,NP001355582-Lingo4-Mus-musculus:0.9890284952)100/100:0.3521105747)90.6/98:0.1017371985,XP067962845-LINGO1-Myxine-glutinosa:0.6861278713)85.2/98:0.0819183971)99.3/98:0.1716542898,(XP061426964-LINGO3-Lethenteron-reissneri:0.5882975336,XP067964728-LINGO2-Myxine-glutinosa:0.4927707933)90.9/100:0.1370794323)100/100:0.7076818551,(XP035662551-Lingo2-Branchiostoma-floridae:0.9330982099,XP035662094-Lingo3-Branchiostoma-floridae:1.1338941290)98.9/100:0.3553454299)99.1/100:0.3470589764,(XP019616009-Lingo4B-Branchiostoma-belcheri:1.2079234769,XP035678448-Lingo1-Branchiostoma-floridae:1.1326969935)97.8/100:0.3108716727)92.3/100:0.3038209317,XP035682036-carboxypeptidaseN-Branchiostoma-floridae:1.7536312858)86.5/99:0.1430511789)87.8/62:0.1164496652,((((((((((((((XP032888962-nyctalopin-Amblyraja-radiata:0.0256500979,nyctalopinB-Raja-clavata:0.0226224807)84.7/100:0.0772688833,nyctalopin-Raja-clavata:0.0000030674)97.3/100:0.1273551148,(XP020383388-nyctalopin-Rhincodon-typus:0.2106925794,XP038658035-nyctalopin-Scyliorhinus-canicula:0.2366412097)90.8/100:0.0524132173)99.1/100:0.1088326368,XP007901671-nyctalopin-Callorhinchus-milii:0.2333598646)99.9/100:0.1703791737,((((XP035267201-nyctalopin-Anguilla-anguilla:0.1533744415,(NP001071085-nyctalopin-Danio-rerio:0.2042291773,((XP051259264-nyctalopin-Dicentrarchus-labrax:0.0442996081,XP030283392-nyctalopin-Sparus-aurata:0.0487560391)98/100:0.0733031879,XP030198651-nyctalopin-Gadus-morhua:0.2803066693)99.7/100:0.1307228375)78/100:0.0701953510)94.1/100:0.0839668133,XP015218886-nyctalopin-Lepisosteus-oculatus:0.2097243166)97.8/100:0.0919263489,XP028656924-nyctalopin-Erpetoichthys-calabaricus:0.2648778767)99.9/100:0.1496591647,XP006005899-nyctalopin-Latimeria-chalumnae:0.2347813020)6.3/78:0.0188505348)95.4/89:0.0729705140,(XP030058392-nyctalopin-Microcaecilia-unicolor:0.3728772703,XP031752664-nyctalopin-Xenopus-tropicalis:0.3336058122)95.3/100:0.0799524444)99.2/99:0.0967700932,XP028583186-nyctalopin-Podarcis-muralis:0.2232413643)74.7/90:0.0269344142,(XP004934667-nyctalopin-Gallus-gallus:0.0682705213,XP010209753-nyctalopin-Tinamus-guttatus:0.0905177205)97.1/100:0.0601143693)26.2/75:0.0164301797,XP007064552-nyctalopin-Chelonia-mydas:0.0850226607)100/99:0.2704871981,XP027731261-nyctalopin-Vombatus-ursinus:0.2026976435)90.6/98:0.1928111284,NP775591-nyctalopin-Mus-musculus:0.5437312144)98.3/99:0.4994376591,(XP061427755-NyxL-Lethenteron-reissneri:0.0098353287,XP032828849-nyctalopin-Petromyzon-marinus-PmSLRP16:0.0664660463)100/100:0.8683053681)100/100:1.1786832910,(((XP015133920-nyctalopin-Gallus-gallus:0.2111224410,XP010210009-reticulon4receptorlike2-Tinamus-guttatus:0.6230979669)96.9/100:0.2155888305,XP028571718-nyctalopin-like-Podarcis-muralis:0.4764414386)85.3/99:0.1033198230,(XP014351734-nyctalopin-Latimeria-chalumnae:0.5066203645,XP004917450-nyctalopin-Xenopus-tropicalis:0.6186987659)97.2/100:0.2282875808)100/100:1.1786002760)88.8/93:0.2259550587,(((((((((((((XP032879278-tsukushin-Amblyraja-radiata:0.0278828555,tsukushin-Raja-clavata:0.0764068849)99.8/100:0.2458396771,XP038674213-tsukushin-Scyliorhinus-canicula:0.1930411365)93/100:0.1590627745,XP007909426-tsukushin-Callorhinchus-milii:0.6464144047)100/100:0.3565037149,XP006010526-tsukushin-Latimeria-chalumnae:0.3282857675)69.8/100:0.0531766486,(((XP027679637-tsukushin-Chelonia-mydas:0.1386094870,(NP001005346-tsukushin-Gallus-gallus:0.1656959817,XP010214156-tsukushin-Tinamus-guttatus:0.0505307829)96.9/100:0.0693155205)96.6/100:0.0814740044,((NP001162013-tsukushin-Mus-musculus:0.7501317080,XP027703836-tsukushin-Vombatus-ursinus:0.2798666804)99.7/100:0.2584622193,XP028581726-tsukushin-Podarcis-muralis:0.2742063469)69.8/100:0.0420103295)98.7/100:0.1332200120,(XP030055919-tsukushin-Microcaecilia-unicolor:0.2360940912,NP001011330-tsukushin-Xenopus-tropicalis:0.7136838331)60.9/99:0.0823038721)98.5/100:0.1672804174)99.2/100:0.1805180619,XP028655989-tsukushi-Erpetoichthys-calabaricus:0.4997840001)96.7/100:0.1306371696,XP015197038-tsukushin-Lepisosteus-oculatus:0.2970653403)97/100:0.1379219153,NP001306114-tsukushin-Danio-rerio:0.5550908649)48.7/98:0.0829858337,((XP051254316-tsukushi-Dicentrarchus-labrax:0.1004477459,XP030263335-tsukushin-Sparus-aurata:0.1013055480)97/100:0.1165857945,XP030237273-tsukushin-Gadus-morhua:0.3954336434)99.4/100:0.2018613749)85.5/99:0.1157136917,XP035242149-tsukushin-Anguilla-anguilla:0.5064264606)97.5/100:0.4063824338,(XP061426365-Tsku-Lethenteron-reissneri:0.1068533666,XP032827949-tsukushin-Petromyzon-marinus-PmSLRP17:0.0146113205)100/100:1.5874619890)33/98:0.1857075305,XP067964883-Tsku-Myxine-glutinosa:1.4629501848)100/100:1.0447500120,KAI8506597-Lrrc15-Branchiostoma-belcheri:1.2927454003)32.9/45:0.1569677498)82.2/58:0.1011756408)90.4/95:0.1516590241,CAH1263114-SLIT1-Branchiostoma-lanceolatum:1.6127169028)37.6/84:0.0532981921,(((((((XP032877056-nephrocan-like-isoform-X1-Amblyraja-radiata:0.3219907067,XP038656950-nephrocanL-Scyliorhinus-canicula:0.1105430442)12.9/97:0.0242991386,XP020388354-nephrocan-like-Rhincodon-typus:0.1231756129)99.7/100:0.1803760425,XP007897840-nephrocan-like-Callorhinchus-milii:0.2611210760)100/100:0.3948472758,(((((XP007056839-nephrocan-Chelonia-mydas:0.1400976943,(XP019468568-nephrocan-like-Meleagris-gallopavo:0.0959661189,XP010213204-asporin-like-Tinamus-guttatus:0.1295226944)100/100:0.1584258775)52.9/100:0.0396586781,XP028577510-nephrocan-like-Podarcis-muralis:0.5842459302)52.9/100:0.0353086428,(NP079960-nephrocan-Mus-musculus:0.2348546324,XP027704355-nephrocanL-Vombatus-ursinus:0.2071048932)99.8/100:0.1758207479)97.5/100:0.1242053716,(XP030050972-nephrocanL-Microcaecilia-unicolor:0.3436167209,XP018419008-nephrocan-like-Nanorana-parkeri:0.6883639385)93/100:0.1289413535)100/100:0.3661722829,XP006002340-nephrocan-Latimeria-chalumnae:0.3743301656)70.6/99:0.1052144863)37.5/94:0.1152372534,((XP035278359-nephrocan-like-Anguilla-anguilla:0.3401159083,XP006626389-podocan-like-Lepisosteus-oculatus:0.2147755494)100/100:0.3154749923,XP028653638-nephrocan-like-Erpetoichthys-calabaricus:0.4687255805)97/100:0.2227865727)99.1/100:0.4649618420,(XP061423840-NpcL-Lethenteron-reissneri:0.0575108523,XP032829302-nephrocanL-Petromyzon-marinus-PmSLRP18:0.0272300201)100/100:1.0462041360)99.8/100:0.7489316932,XP067989629-NyxL-Myxine-glutinosa:2.0097292723)91.6/93:0.2910662646)98.4/100:0.3444066075,(((((((((XP032893157-Ecm2-Amblyraja-radiata:0.0080459447,extracellular-matrix-protein-2-Raja-clavata:0.0487697205)100/100:0.2141245338,(XP020374009-ecm2-Rhincodon-typus:0.1491955437,XP038668522-ecm2-Scyliorhinus-canicula:0.1778886843)97.2/100:0.0592089090)100/100:0.1662417446,XP007907074-Ecm2-Callorhinchus-milii:0.3363464040)99.8/100:0.1458594202,(((((XP035244473-Ecm2-Anguilla-anguilla:0.2788818828,(XP686507-ecm2-Danio-rerio:0.3378769709,((XP051271559-extracellular-matrix-protein-2-Dicentrarchus-labrax:0.0486002575,XP030276553-ecm2-Sparus-aurata:0.1087582876)99.2/100:0.0952541134,XP030229868-ecm2-Gadus-morhua:0.3904361803)100/100:0.1633220337)99.5/100:0.1019050073)99.7/100:0.0972141231,XP015203654-ecm2-Lepisosteus-oculatus:0.2001731072)89/100:0.0646831276,XP028680112-ecm2-Erpetoichthys-calabaricus:0.3908672330)95.8/100:0.0617225113,XP014344410-ecm2-Latimeria-chalumnae:0.2151218482)62.5/98:0.0474702792,((((XP007055644-Ecm2-Chelonia-mydas:0.1023491987,(XP015148971-ecm2-Gallus-gallus:0.1227458671,XP010210586-ecm2-Tinamus-guttatus:0.1332898666)100/100:0.1501779296)74.1/100:0.0156742899,XP028574671-ecm2-Podarcis-muralis:0.2542353819)96/100:0.0590490966,(NP001012324-ecm2-Mus-musculus:0.3001360695,XP027691688-ecm2L-Vombatus-ursinus:0.3843705867)98.5/100:0.1096294132)96/100:0.0556457822,(XP030062975-ecm2L-Microcaecilia-unicolor:0.2457636828,XP031756954-ecm2-Xenopus-tropicalis:0.3612215235)98.7/100:0.1017024936)100/100:0.1191801540)96.1/100:0.0714729017)100/100:0.2552233549,((XP061428983-Ecm2L-Lethenteron-reissneri:0.0290149381,XP032827338-ecm2L-Petromyzon-marinus-PmSLRP5:0.0277417548)100/100:0.5234743512,(XP067956729-Ecm2-Myxine-glutinosa:0.0226981257,XP067967942-Ecm2L-Myxine-glutinosa:0.0133859687)100/100:0.6902682693)92.8/95:0.0978291106)97.7/92:0.2186536118,((((XP035243234-Ecm2-Anguilla-anguilla:0.2814756572,(NP001124118-LOC100170811-Danio-rerio:0.3061031394,XP030193316-ecm2L-Gadus-morhua:0.4917406193)99.1/100:0.1730525747)98.1/100:0.1280899209,((((((XP010819879-Ecm2-Bos-taurus:0.3314086439,XP027691547-ecm2L-Vombatus-ursinus:0.3109173112)67.6/99:0.1147082705,(XP037744824-Ecm2-Chelonia-mydas:0.2777371140,XP028568870-ecm2like-Podarcis-muralis:0.2626474733)94.8/100:0.1371408027)99.4/100:0.1785559244,XP002935557-ecm2L-Xenopus-tropicalis:0.3283247751)48.4/100:0.0936098205,XP029470412-ecm2like-Rhinatrema-bivittatum:0.3689815047)94.7/100:0.1021196573,XP006002571-ecm2-Latimeria-chalumnae:0.4020680307)99.7/100:0.1614267151,(XP028669402-ecm2-Erpetoichthys-calabaricus:0.3172438211,XP006625676-ecm2L-Lepisosteus-oculatus:0.3189234789)50.3/83:0.0652976100)98.6/82:0.1249002715)98/82:0.1971839371,XP035237602-Ecm2-Anguilla-anguilla:0.5751263205)55.4/81:0.0891709652,(((((XP007250071-Ecm2L-Astyanax-mexicanus:0.1553907086,XP017537008-ecm2-Pygocentrus-nattereri:0.0962750068)93.6/100:0.0633136852,(XP026853965-ecm2-Electrophorus-electricus:0.2408242218,(XP017342827-ecm2-Ictalurus-punctatus:0.0609742353,XP034168038-ecm2-Pangasianodon-hypophthalmus:0.0439736189)100/100:0.2546234450)25.9/99:0.0384825397)99.9/100:0.1522384713,(XP690189-ecm2-Danio-rerio:0.1493615811,XP016373537-ecm2L-Sinocyclocheilus-rhinocerous:0.0724459430)100/100:0.1984817204)90.5/99:0.1372583312,XP030623611-Ecm2L-Chanos-chanos:0.2741942615)100/100:0.2721483871,((XP051282181-extracellular-matrix-protein-2-Dicentrarchus-labrax:0.1182361598,XP030277995-ecm2L-Sparus-aurata:0.2222166595)99.4/100:0.2093482134,XP030223861-ecm2L-Gadus-morhua:0.7775680158)99.9/100:0.3070142239)99.7/100:0.2898354480)99.5/99:0.2630412746)100/100:0.6781315526,((((XP032893917-PodnL-Amblyraja-radiata:0.4144756785,(XP020379054-prolarginL-Rhincodon-typus:0.2147869148,XP038637312-podocan-Scyliorhinus-canicula:0.1655895109)83.1/100:0.1136692007)99.5/100:0.2195480826,XP007893641-podocanlike-Callorhinchus-milii:0.3434912097)100/100:0.2972918210,XP014348839-asporin-like-Latimeria-chalumnae:0.4247200047)87.5/99:0.1191146100,(((XP035282072-Ecm2-Anguilla-anguilla:0.3559052160,(XP005164829-podocan-like-Danio-rerio:0.5192228610,(XP030197185-Lrr-Gadus-morhua:0.7858032538,XP030295393-ecm2L-Sparus-aurata:0.3432423118)97.6/98:0.1818806620)97.6/98:0.1335178226)100/98:0.2470725638,XP015208266-podocanlike-Lepisosteus-oculatus:0.4310911479)99.1/98:0.2159688838,XP030070717-asporin-Microcaecilia-unicolor:0.8679309997)37.5/97:0.0759828648)100/100:0.9301535407)94.6/96:0.2634070368,(((((((((XP032893926-epiphycan-isoform-X1-Amblyraja-radiata:0.0249069378,epiphycan-Raja-clavata:0.0206624662)100/100:0.1770238108,(XP020390016-epiphycan-Rhincodon-typus:0.1299428027,XP038636412-epiphycan-Scyliorhinus-canicula:0.0728234397)61.1/100:0.0490775057)98.4/100:0.1370235858,XP007893502-epiphycan-Callorhinchus-milii:0.1665900128)100/100:0.3284060661,(((((XP035283102-epiphycan-Anguilla-anguilla:0.2108639648,XP035257927-epiphycan-like-Anguilla-anguilla:0.1536933191)92.2/100:0.0753193808,(NP001335412-epiphycan-Danio-rerio:0.4084620142,((XP051248406-epiphycan-Dicentrarchus-labrax:0.0279386644,XP030296407-epiphycan-Sparus-aurata:0.0310857807)44.6/100:0.0357559551,XP030197188-epiphycan-Gadus-morhua:0.2587396642)98.8/100:0.1148249381)94.9/100:0.0746374336)100/100:0.1285748664,XP028673215-epiphycan-Erpetoichthys-calabaricus:0.1291811071)26.7/99:0.0306444529,XP006633678-epiphycan-Lepisosteus-oculatus:0.1098140246)99.2/100:0.1281886188,((((XP037745698-epiphycan-Chelonia-mydas:0.0491731645,((NP001004382-epiphycan-Gallus-gallus:0.0647397533,XP010219731-epiphycan-Tinamus-guttatus:0.0753741282)99.9/100:0.1652370676,XP028602845-epiphycan-Podarcis-muralis:0.1775854578)87.2/100:0.0292209954)92.3/100:0.0357959205,(NP001366385-epiphycan-Mus-musculus:0.1843737878,XP027698344-epiphycan-Vombatus-ursinus:0.0795263199)99.9/100:0.1525842396)96.5/100:0.0627142356,(XP030071083-epiphycan-Microcaecilia-unicolor:0.1759038284,NP001005627-epiphycan-Xenopus-tropicalis:0.3019073237)44.7/100:0.0301000551)100/100:0.2206239459,XP006009490-epiphycan-Latimeria-chalumnae:0.2798983895)89.2/100:0.0697503937)96.5/100:0.1374645171)99.5/100:0.2166583112,(((XP035244507-opticin-Anguilla-anguilla:0.2070993982,(NP001003583-opticin-Danio-rerio:0.3487373920,(XP051271002-opticin-Dicentrarchus-labrax:0.2582017101,XP030230506-epiphycan-like-Gadus-morhua:0.4020623525)97.4/100:0.1050687029)89.8/100:0.1129366541)97.2/100:0.1344207415,(XP028652545-opticin-Erpetoichthys-calabaricus:0.4274148476,XP015198139-epiphycan-Lepisosteus-oculatus:0.3178784973)84.8/100:0.0560527750)100/100:0.2513407893,(((((XP037741236-opticin-Chelonia-mydas:0.1721894189,XP028590015-opticin-Podarcis-muralis:0.1704473430)81.5/100:0.0358362821,(NP989804-opticin-Gallus-gallus:0.1704017159,KGL83909-Opticin-Tinamus-guttatus:0.3899523788)99.6/100:0.1791517290)64.1/100:0.0637902694,(NP473417-opticin-Mus-musculus:0.4386136591,XP027726532-opticin-Vombatus-ursinus:0.2508493186)99.5/100:0.2007287121)95.2/100:0.1462658143,NP001016499-opticin-Xenopus-tropicalis:0.5508152443)94.8/100:0.1180158516,XP006002321-opticin-Latimeria-chalumnae:0.3551824511)17.8/91:0.0564847930)78.4/97:0.0928386573)79.5/97:0.1138877696,((((XP032893168-mimecan-isoform-X1-Amblyraja-radiata:0.0210352545,mimecan-Raja-clavata:0.0217835204)100/100:0.2471322117,(XP020377273-osteoglycin-Rhincodon-typus:0.0599302823,XP038668531-osteoglycin-Scyliorhinus-canicula:0.1296733846)98.6/100:0.0960900893)91/100:0.1316302619,XP007907071-osteoglycin-Callorhinchus-milii:0.2901652061)98.7/100:0.2792617257,(((((XP035245248-osteoglycin_-paralog-a-Anguilla-anguilla:0.3134988154,(NP001013588-osteoglycin-Danio-rerio:0.3815370780,((XP051271570-osteoglycin-a-Dicentrarchus-labrax:0.0438630951,XP030276565-mimecan-Sparus-aurata:0.0944830944)97.4/100:0.1334303550,XP030229875-mimecan-Gadus-morhua:0.2076662769)99.7/100:0.2568420170)83.2/100:0.1131413011)70/100:0.0996372640,(XP035239274-osteoglycin-Anguilla-anguilla:0.2542979973,(NP001124122-osteoglycin-Danio-rerio:0.3139492317,((XP051282615-osteoglycin-b-Dicentrarchus-labrax:0.1016606745,XP030279533-mimecan-Sparus-aurata:0.1832065279)99.3/100:0.1765765067,XP030225818-mimecan-like-Gadus-morhua:0.4036594093)74.3/100:0.1051943950)84.5/100:0.0758173954)92.1/100:0.0975095701)88/100:0.1019808753,XP006631165-mimecan-Lepisosteus-oculatus:0.3243602635)92.5/100:0.1325671915,XP028680020-mimecan-Erpetoichthys-calabaricus:0.3839283141)97.8/100:0.1901865134,(((((XP007055647-mimecan-Chelonia-mydas:0.1507254049,(NP989540-osteoglycin-Gallus-gallus:0.0908165400,XP010210583-mimecan-Tinamus-guttatus:0.0677558582)99.8/100:0.1413605135)97.1/100:0.0990499901,XP028574683-mimecan-Podarcis-muralis:0.3492655378)95.2/100:0.0938463850,(XP030062983-mimecan-Microcaecilia-unicolor:0.1707087108,XP002934273-mimecan-Xenopus-tropicalis:0.4327974470)96.4/100:0.1198153995)82.1/99:0.0436336022,(NP032786-mimecan-Mus-musculus:0.3011119384,XP027691700-mimecan-Vombatus-ursinus:0.1768555269)99.7/100:0.1733653213)76.9/95:0.0532180411,XP005987115-osteoglycin-Latimeria-chalumnae:0.4947601530)64.3/97:0.0595307417)99.1/100:0.2604884212)100/100:0.6999303195)90.4/99:0.1774605345,(XP061430087-optcL-Lethenteron-reissneri:0.0000031509,XP032825680-opticinL-Petromyzon-marinus-PmSLRP12:0.0426883079)100/100:0.6022604827)92.2/100:0.2230460659,XP067989482-MimL-Myxine-glutinosa:0.6423540286)100/100:0.7869032669,(((((((((XP032898830-fibromodulin-like-Amblyraja-radiata:0.1019123093,fibromodulin-Raja-clavata:0.0461269618)100/100:0.4550926806,(XP020392147-fibromodulin-Rhincodon-typus:0.1323509218,XP038675392-fibromodulinL-Scyliorhinus-canicula:0.1183237308)96/100:0.0916191096)95.6/100:0.0951653308,XP007897805-fibromodulin-Callorhinchus-milii:0.2685103304)99.9/100:0.2397124479,(((((((XP035243873-fibromodulin-a-Anguilla-anguilla:0.2885477406,NP001025243-fibromodulin-Danio-rerio:0.2878745879)32.7/75:0.0383317713,((XP051271947-fibromodulin-a-Dicentrarchus-labrax:0.0695116744,XP030274373-fibromodulinlike-Sparus-aurata:0.1395706728)98.8/100:0.1329504314,XP030231853-fibromodulina-Gadus-morhua:0.2356724880)100/100:0.2841563463)93.2/100:0.1097657532,XP035238988-fibromodulin-like-Anguilla-anguilla:0.4712779832)25.6/75:0.0644678320,(XP001338027-fibromodulin-Danio-rerio:0.4976336176,((XP051280808-fibromodulin-Dicentrarchus-labrax:0.1000656684,XP030279158-fibromodulinlike-Sparus-aurata:0.0902262421)99.3/100:0.1521183954,XP030225694-fibromodulinb-Gadus-morhua:0.3188172895)99.7/100:0.2288355361)98.1/98:0.1491673121)99.3/100:0.1749153411,XP006628521-fibromodulin-Lepisosteus-oculatus:0.3340755055)96.6/100:0.1199398797,XP028652501-fibromodulin-Erpetoichthys-calabaricus:0.2991615860)97.3/100:0.1314838091,((((XP007065191-fibromodulin-Chelonia-mydas:0.0858742203,((NP990298-fibromodulin-Gallus-gallus:0.0503076262,XP010219510-fibromodulin-Tinamus-guttatus:0.0414532859)100/100:0.1385196036,XP028590011-fibromodulin-Podarcis-muralis:0.1479289067)77.9/100:0.0623088464)100/100:0.1782443187,(NP067330-fibromodulin-Mus-musculus:0.0401238980,XP027727139-fibromodulin-Vombatus-ursinus:0.0793435174)100/100:0.2192713174)98.3/100:0.1198087792,(XP030077695-fibromodulin-Microcaecilia-unicolor:0.3338997627,XP017947022-fibromodulin-Xenopus-tropicalis:0.4745786535)30.4/91:0.0535082167)100/100:0.2020898527,XP006002318-fibromodulin-Latimeria-chalumnae:0.2630170726)86.1/100:0.0534771280)99.4/100:0.1892974122)99.6/100:0.2605472013,((((XP032893920-lumican-Amblyraja-radiata:0.0637900917,lumican-Raja-clavata:0.0662170722)100/100:0.2739571112,(XP020376149-lumican-Rhincodon-typus:0.2784676513,XP038636707-lumican-Scyliorhinus-canicula:0.2066585053)13.8/92:0.0982825988)98.7/100:0.1605617170,XP007893500-lumican-Callorhinchus-milii:0.2833361745)98.7/100:0.1866023566,(((((XP035281031-lumican-Anguilla-anguilla:0.3865121214,XP035257928-lumican-like-Anguilla-anguilla:0.2633949565)83.3/100:0.0849092016,(NP001002059-lumican-Danio-rerio:0.4032230715,((XP051248424-lumican-Dicentrarchus-labrax:0.0444695596,XP030296608-lumican-Sparus-aurata:0.1309266201)54.2/99:0.0712599120,XP030197212-lumican-Gadus-morhua:0.2578016936)99.8/100:0.1922609330)96.7/100:0.1225247415)100/100:0.2579059211,XP015208177-lumican-Lepisosteus-oculatus:0.1513171061)74/99:0.0999985046,XP028673251-lumican-Erpetoichthys-calabaricus:0.2512914535)97.5/100:0.1114193823,(((((XP007059262-lumican-Chelonia-mydas:0.1531759547,(NP001263286-lumican-Gallus-gallus:0.0186767114,XP010222555-lumican-Tinamus-guttatus:0.0477587077)97.9/100:0.0663187313)94.6/100:0.0622909191,XP028603658-lumican-Podarcis-muralis:0.2159468404)32.5/99:0.0580803715,(NP032550-lumican-Mus-musculus:0.2346369144,XP027698314-lumican-Vombatus-ursinus:0.1929372169)100/100:0.2944213650)90.8/100:0.0967805713,(XP030071080-lumican-Microcaecilia-unicolor:0.3337959428,NP001011006-lumican-Xenopus-tropicalis:0.2919961391)59.9/99:0.1072558385)100/100:0.3125865281,XP006009488-lumican-Latimeria-chalumnae:0.2897057432)78/98:0.0717054099)97.6/100:0.1552659012)99/100:0.2478744109)61.4/92:0.1189062200,(XP061428831-LumL-Lethenteron-reissneri:0.0367857068,XP032827494-lumicanL-Petromyzon-marinus-PmSLRP6:0.0055745199)100/100:0.7542614142)93.8/88:0.1674328484,((((((XP035243872-lumican-Anguilla-anguilla:0.3956989258,(NP001018560-LOC553753-Danio-rerio:0.3622131058,((XP051271994-lumican-Dicentrarchus-labrax:0.0940892382,XP030274586-lumicanL-Sparus-aurata:0.1030731530)96.3/100:0.1630633895,XP030229515-lumican-like-Gadus-morhua:0.5717937093)99.9/100:0.2414116819)52.3/99:0.0726604050)99.1/100:0.1947280145,XP006628625-lumican-like-Lepisosteus-oculatus:0.3104082385)13.4/90:0.0682685975,XP028652502-lumican-like-Erpetoichthys-calabaricus:0.4278941001)94.4/100:0.1425814567,XP006002319-fibromodulin-Latimeria-chalumnae:0.5648669204)90.2/99:0.1365960995,XP007897807-lumicanL-Callorhinchus-milii:0.6585370030)99.7/100:0.3359292811,(XP061419132-LumL-Lethenteron-reissneri:0.0405074488,XP032810296-lumicanL-Petromyzon-marinus-PmSLRP7:0.0555158097)100/100:0.8184269155)97.7/98:0.2453296654)46.8/72:0.0852109127,(XP061430347-FmodL-Lethenteron-reissneri:0.0418147450,XP032828298-fibromodulinL-Petromyzon-marinus-PmSLRP8:0.0140860248)100/100:1.2699852820)91.6/99:0.1661233434,((((((((XP032893922-keratocan-Amblyraja-radiata:0.0242253491,keratocan-Raja-clavata:0.0628731634)100/100:0.3452050615,(XP020390018-keratocan-Rhincodon-typus:0.1896971738,XP038637174-keratocan-Scyliorhinus-canicula:0.1613345564)94.5/100:0.0940528021)99.6/100:0.2303557043,XP007893501-keratocan-Callorhinchus-milii:0.2115514462)98.8/100:0.1716211272,((((((XP035281085-keratocan-isoform-X2-Anguilla-anguilla:0.2659246844,XP035257929-keratocan-like-Anguilla-anguilla:0.2213596127)84/100:0.0607499720,(NP001020719-keratocan-Danio-rerio:0.2523209808,((XP051248430-keratocan-Dicentrarchus-labrax:0.0591647052,XP030295195-keratocan-Sparus-aurata:0.0654211964)99.7/100:0.1326181562,XP030197210-keratocan-Gadus-morhua:0.3627840512)97.3/100:0.1200042799)96.2/100:0.1301264709)100/100:0.2957866243,XP006633622-keratocan-Lepisosteus-oculatus:0.1870180162)92.9/100:0.1155365325,XP028673227-keratocan-Erpetoichthys-calabaricus:0.2364760459)100/100:0.2896854981,((((XP027677484-keratocan-Chelonia-mydas:0.0447798836,(NP989507-keratocan-Gallus-gallus:0.0269588881,XP010222573-keratocan-Tinamus-guttatus:0.0485757898)99.8/100:0.0896821178)89.3/100:0.0570085388,XP028603655-keratocan-Podarcis-muralis:0.3887127662)93.6/100:0.0808020720,(NP032464-keratocan-Mus-musculus:0.2178742894,XP027698263-keratocan-Vombatus-ursinus:0.1426630450)100/100:0.2486208594)70.5/100:0.0780506783,(XP029453392-keratocan-Rhinatrema-bivittatum:0.5714574688,XP031754768-keratocan-Xenopus-tropicalis:0.5326512445)81/99:0.0900391721)99.6/100:0.1761087568)12.6/81:0.0554112545,XP014352190-keratocan-Latimeria-chalumnae:0.4008843605)91.7/100:0.0976918961)98.7/100:0.2219348859,((((XP032898827-prolargin-isoform-X1-Amblyraja-radiata:0.0646279198,prolargin-Raja-clavata:0.0206096252)100/100:0.2284890239,(XP020368858-prolargin-Rhincodon-typus:0.0866703052,XP038675391-prolargin-Scyliorhinus-canicula:0.0571399092)98.7/100:0.1164573962)96.9/100:0.0916052954,XP007897684-prolargin-Callorhinchus-milii:0.2120245092)99.6/100:0.2042326404,((((XP035243869-prolargin-Anguilla-anguilla:0.1715944474,(XP001923590-prolargin-Danio-rerio:0.1945439410,((XP051269883-prolargin-Dicentrarchus-labrax:0.0576873676,XP030274359-prolargin-Sparus-aurata:0.0767649213)98.8/100:0.1212371656,XP030231495-prolargin-Gadus-morhua:0.2964738777)100/100:0.2489683132)98.7/100:0.1239731559)94.8/100:0.0898302759,XP006628522-prolargin-Lepisosteus-oculatus:0.1701324019)65/100:0.0547934104,XP028652503-prolargin-Erpetoichthys-calabaricus:0.3585631491)99.2/100:0.1618466293,(((((XP007065190-prolargin-Chelonia-mydas:0.1121404321,(XP418054-prolargin-Gallus-gallus:0.0203744352,XP010219512-prolargin-Tinamus-guttatus:0.0080127964)99.8/100:0.1063864427)77.1/100:0.0201530878,XP028590013-prolargin-Podarcis-muralis:0.2498291534)84.9/100:0.0281371652,(AAF72994-PRELP-Mus-musculus:0.1467585709,XP027726710-prolargin-Vombatus-ursinus:0.1041849874)100/100:0.1782484559)94.5/100:0.0508089225,(XP030077251-prolargin-Microcaecilia-unicolor:0.2196720222,NP001096208-prolargin-Xenopus-tropicalis:0.2401122884)93.9/100:0.0632064250)97.7/100:0.0963099048,XP006002320-prolargin-Latimeria-chalumnae:0.2455579791)92.9/100:0.0775342469)96.6/100:0.1191000592)99.9/100:0.3879114086)90.2/100:0.1739566671,(XP061430429-KeraL-Lethenteron-reissneri:0.0193862257,XP032828294-prolarginL-Petromyzon-marinus-PmSLRP11:0.0647254205)100/100:1.7435035430)12.1/60:0.1163216802,((XP061418744-KeraL-Lethenteron-reissneri:0.0198977990,XP032810295-keratocanL-Petromyzon-marinus-PmSLRP10:0.0499725376)100/100:0.5994298129,((XP061430236-KeraL-Lethenteron-reissneri:0.0525496564,XP032828176-keratocanL-Petromyzon-marinus-PmSLRP9:0.0134581247)100/100:0.5151290270,XP067985902-uncharacterized-Myxine-glutinosa:0.7189644425)79.4/99:0.1053486862)100/100:0.4734663602)81.6/97:0.1411929295,((((XP032893162-osteomodulin-Amblyraja-radiata:0.0187778915,osteomodulin-Raja-clavata:0.0486039893)99.9/100:0.2060478276,(XP020392081-osteomodulin-Rhincodon-typus:0.1220997020,XP038668530-osteomodulin-Scyliorhinus-canicula:0.1665366276)72.1/100:0.0510303442)100/100:0.2615210844,NP001279178-osteomodulin-Callorhinchus-milii:0.3703603105)94/100:0.1184289157,((((XP035245243-osteomodulin-Anguilla-anguilla:0.4660398453,XP017208890-osteomodulin-Danio-rerio:0.5223420958)80.4/99:0.1009210510,XP006631164-osteomodulin-Lepisosteus-oculatus:0.3159930386)89.9/99:0.0688958088,XP028680115-osteomodulin-Erpetoichthys-calabaricus:0.4261726616)97.1/99:0.1203394132,((((XP007055646-osteomodulin-Chelonia-mydas:0.1285056213,(XP004944561-osteomodulin-Gallus-gallus:0.1395889909,XP010210584-osteomodulin-Tinamus-guttatus:0.1099777524)100/100:0.2117136182)92.9/100:0.0842333434,XP028574680-osteomodulin-Podarcis-muralis:0.2654143735)99.1/100:0.1203225146,((XP030062979-osteomodulin-Microcaecilia-unicolor:0.3167019927,XP012817254-osteomodulin-Xenopus-tropicalis:0.5783965270)87.5/61:0.0706814142,(NP001347637-osteomodulin-Mus-musculus:0.2574712794,XP027691696-osteomodulin-Vombatus-ursinus:0.3635778373)99.9/100:0.2181175572)53.3/60:0.0356482974)99.9/100:0.2190732811,XP005987117-osteomodulin-Latimeria-chalumnae:0.3344400760)97.5/91:0.1395923910)85.9/89:0.1070246207)100/100:0.6472085553)98.5/100:0.2335075407)99.8/100:0.5504844245)75.6/96:0.1588185953)31.5/68:0.0722858103,(((((((((XP032884394-podocan-isoform-X1-Amblyraja-radiata:0.0098621737,podocan-Raja-clavata:0.0393433288)100/100:0.1345770787,(XP020368795-podocan-Rhincodon-typus:0.0833478210,XP038650301-podocan-Scyliorhinus-canicula:0.0479672876)98.3/100:0.0716129312)100/100:0.1410170698,XP007901900-podocan-Callorhinchus-milii:0.5296574415)99.9/100:0.1659866296,((((XP007062239-podocan-Chelonia-mydas:0.0846709959,((XP004936859-podocan-Gallus-gallus:0.0694812037,XP010218314-podocan-Tinamus-guttatus:0.0315629334)96.1/100:0.0863415051,XP028589286-podocan-Podarcis-muralis:0.2031763014)18.2/96:0.0232422437)97.2/100:0.0646158516,(NP001272885-podocan-Mus-musculus:0.2464315355,XP027693914-podocan-Vombatus-ursinus:0.1080313934)100/100:0.1829587936)97.3/100:0.0709623512,(XP030063277-podocan-Microcaecilia-unicolor:0.2027573489,XP031756818-podocan-Xenopus-tropicalis:0.4474345022)94.2/100:0.0762372597)99.6/100:0.1054129473,XP006011716-podocan-Latimeria-chalumnae:0.3369010292)93.3/100:0.0597529411)92.7/99:0.0869399930,(((XP035271977-podocan-Anguilla-anguilla:0.1410093032,XP028647377-podocan-Erpetoichthys-calabaricus:0.4636537447)87.9/73:0.0728432692,(XP021329413-podocan-Danio-rerio:0.3556424909,((XP051232772-podocan-Dicentrarchus-labrax:0.0487196805,XP030290397-podocan-Sparus-aurata:0.0751319534)100/100:0.1368817913,XP030228889-podocan-Gadus-morhua:0.3266932159)98.1/100:0.1113239082)83.6/99:0.0445967656)94.9/73:0.0803511111,XP015211034-podocan-Lepisosteus-oculatus:0.2238339857)100/100:0.2770356341)99.4/100:0.2687899205,((((XP007905284XP007905354-podocan-like-Callorhinchus-milii:0.4937970378,(XP020371766-podocanL-Rhincodon-typus:0.2615106345,XP038641032-podocan-like-Scyliorhinus-canicula:0.1654657920)100/100:0.2496006832)99/100:0.1619479286,XP014342806-podocanlike-Latimeria-chalumnae:0.4968306921)87.9/99:0.1007569543,((XP037743614-podocanlike-Chelonia-mydas:0.2136096515,XP028569067-podocan-like-Podarcis-muralis:0.2422420244)54/99:0.1008864248,(NP001013402-podocanL-Mus-musculus:0.5078271596,XP027706593-podocanL-Vombatus-ursinus:0.2526175157)100/100:0.4170354042)99.5/100:0.1997680630)7.9/78:0.0739890905,XP028678453-podocan-like-Erpetoichthys-calabaricus:0.5973077740)100/100:0.2911337609)92.2/99:0.2032727439,((XP061414112-PodnL-Lethenteron-reissneri:0.0187200036,XP032802275-podocan-Petromyzon-marinus-PmSLRP19:0.0286929718)100/100:0.6210757687,XP067966955-Podn-Myxine-glutinosa:1.0112246629)80.8/99:0.1962787561)100/100:0.7625993113,((XP035667707-podocan-like-Branchiostoma-floridae:0.0000010844,XP035667707-PodnL-Branchiostoma-floridae:0.0000010844)93.9/100:0.0843349146,XP066272062-PodnL-Branchiostoma-lanceolatum:0.0028663336)100/100:1.5156164440)58.9/94:0.1376654958,XP066285783-uncharacterized-Branchiostoma-lanceolatum:1.2498712670)95/97:0.1851164871)84.8/78:0.0947545594)98.2/94:0.3182497437,(XP035675845-uncharacterized-Branchiostoma-floridae:0.0334604535,(XP066285559-uncharacterized-Branchiostoma-lanceolatum:0.0000010844,CAH1266580-PODN-Branchiostoma-lanceolatum:0.0013029685)79.6/96:0.0322982123)100/100:1.0743817570)100/100:0.5998822418,((XP061430361-DcnL-Lethenteron-reissneri:0.0344616665,XP032835975-decorinL-Petromyzon-marinus-PmSLRP1:0.0373046748)100/100:0.6628730466,XP067969034-DcnL-Myxine-glutinosa:0.8527722953)97.7/100:0.2531411680)92.4/100:0.1426127426,((((((XP032893919-decorin-Amblyraja-radiata:0.0048680130,decorin-Raja-clavata:0.0339175145)98.6/100:0.0714816926,(XP020376150-decorin-Rhincodon-typus:0.0944998892,XP038636759-decorin-Scyliorhinus-canicula:0.1428797356)87.9/100:0.0409464326)99.9/100:0.1444647552,NP001279248-decorin-Callorhinchus-milii:0.1471804896)99.7/100:0.1993812765,(((((((XP035282507-decorin-Anguilla-anguilla:0.1235589201,XP035257654-decorin-like-Anguilla-anguilla:0.1231778911)96.7/100:0.0659489015,NP571772-decorin-Danio-rerio:0.1991875305)66.6/97:0.0306373026,XP030197201-decorin-Gadus-morhua:0.2033028894)30.8/94:0.0191670853,(XP051248429-decorin-Dicentrarchus-labrax:0.0393818906,XP030296174-decorin-Sparus-aurata:0.0401275724)99.9/100:0.0955041495)99.1/100:0.0865384923,XP015208366-decorin-like-Lepisosteus-oculatus:0.1111229447)83.8/100:0.0378473255,XP028673239-decorin-Erpetoichthys-calabaricus:0.2150941315)98/100:0.1050654600,(((((XP007059258-decorin-Chelonia-mydas:0.0902900122,(NP001025918-decorin-Gallus-gallus:0.0605635378,XP010222544-decorin-Tinamus-guttatus:0.0225749909)100/100:0.1330590516)85.8/100:0.0666735866,XP028603653-decorin-Podarcis-muralis:0.1362040258)88.1/100:0.0564181467,(NP001177380-decorin-preproprotein-Mus-musculus:0.3093752458,XP027698277-decorin-Vombatus-ursinus:0.1630761058)95.6/100:0.0790378827)88.1/100:0.0479270415,(XP030071079-decorin-Microcaecilia-unicolor:0.2063297734,NP001093704-decorin-Xenopus-tropicalis:0.2268043498)81.7/100:0.0630615388)99.5/100:0.1317939697,XP006004204-decorin-Latimeria-chalumnae:0.2135618499)94.9/100:0.0928303243)92.4/100:0.1184279003)12.3/88:0.0704775103,(((XP032898829-decorin-like-Amblyraja-radiata:0.0811618292,decorinB-Raja-clavata:0.0325354803)100/100:0.2609940839,(XP020391537-decorinL-Rhincodon-typus:0.0904738939,XP038675395-decorinL-Scyliorhinus-canicula:0.0565433099)93.4/100:0.1094037627)89.5/100:0.0957238809,XP007897806-PREDICTED_-decorin-like-Callorhinchus-milii:0.3339046304)100/100:0.8028938721)98.2/100:0.1664248538,((XP061423313-DcnL-Lethenteron-reissneri:0.1260541954,XP032819472-decorinL-Petromyzon-marinus-PmSLRP4:0.0233922313)100/100:0.4718968611,XP067992239-Dcn-Myxine-glutinosa:0.6668373871)88.3/100:0.1198506192)28.9/88:0.0703547291)96.9/100:0.1472735760,(((XP061408061-bgnL-Lethenteron-reissneri:0.0292128296,XP032822259-biglycan-Petromyzon-marinus-PmSLRP2:0.0077479338)100/100:0.5559853905,(XP061430080-BgnL-Lethenteron-reissneri:0.0063519937,XP032825676-biglycan-Petromyzon-marinus-PmSLRP3:0.0579633609)99.9/100:0.2261528887)64.7/100:0.1127567073,XP067970261-bgnL-Myxine-glutinosa:0.6036058462)99/100:0.1649276742)98.4/100:0.1398085015,((((((XP035236973-biglycan-a-Anguilla-anguilla:0.1860232133,(NP001002227-biglycan-Danio-rerio:0.2729794342,XP030193217-biglycana-like-Gadus-morhua:0.5236029419)98.9/100:0.1506200726)48.1/100:0.0505361658,((XP035243623-biglycan-b-isoform-X2-Anguilla-anguilla:0.1561994047,NP001001825-biglycan-b-Danio-rerio:0.1846613326)95.6/100:0.0708341629,((XP051282217-biglycan-b-Dicentrarchus-labrax:0.0520760573,XP030278617-biglycan-Sparus-aurata:0.0445571617)99.1/100:0.0807318268,XP030223834-biglycanb-Gadus-morhua:0.3173743854)83.6/100:0.0431842288)92.7/100:0.0666763785)96.9/100:0.0986070153,XP006625675-biglycan-Lepisosteus-oculatus:0.2358276557)96.4/100:0.0690075021,XP028669403-biglycan-Erpetoichthys-calabaricus:0.2327288991)96.4/100:0.0679437904,(((((XP037744820-biglycan-Chelonia-mydas:0.1765753547,XP028567781-biglycan-Podarcis-muralis:0.1382350700)98/100:0.0835218282,(XP006527821-biglycan-Mus-musculus:0.0784559795,XP027691611-biglycan-Vombatus-ursinus:0.0613708368)97.6/100:0.0736207236)96.3/100:0.0930600075,XP030049917-biglycan-Microcaecilia-unicolor:0.2265001632)90.9/100:0.0568719416,NP001072552-biglycan-Xenopus-tropicalis:0.2172448766)98.2/100:0.0955582994,XP014347819-biglycan-Latimeria-chalumnae:0.3180751609)85.6/100:0.0347454495)97.3/100:0.1110330582,(biglycan-Raja-clavata:0.2697294606,BgnScyliorhinuscanicula:0.1643313063)99.9/100:0.1964375288)98.8/100:0.1314950591)99.9/100:0.1999735531,(((XP035245245-asporin-Anguilla-anguilla:0.2031784167,(NP571788-asporin-precursor-Danio-rerio:0.3829650177,((XP051271565-asporin-Dicentrarchus-labrax:0.1146375197,XP030276561-asporin-Sparus-aurata:0.0671027522)97.7/100:0.1056223122,XP030229874-asporin-Gadus-morhua:0.3202479751)99.3/100:0.1546598549)95.3/100:0.1052625323)98.4/100:0.1037035310,(XP028680019-asporin-Erpetoichthys-calabaricus:0.5098718196,XP006631163-asporin-Lepisosteus-oculatus:0.2101178279)73.4/100:0.0606758268)99.8/100:0.1495440391,((((((XP007055645-asporin-Chelonia-mydas:0.0920144134,XP028574682-asporin-Podarcis-muralis:0.1167585156)54.5/100:0.0246891401,(XP414298-asporin-Gallus-gallus:0.0369349597,XP010210585-asporin-Tinamus-guttatus:0.0913362473)100/100:0.1155682423)95.8/100:0.0585802876,(NP001165952-asporin-Mus-musculus:0.1566009624,XP027691699-asporin-Vombatus-ursinus:0.0988463898)99.5/100:0.0945556344)96.1/100:0.0721697769,XP002934272-asporin-Xenopus-tropicalis:0.2110819375)73.8/100:0.0518268680,XP030062980-asporin-Microcaecilia-unicolor:0.2262454008)100/100:0.1874851130,XP005987121-asporin-Latimeria-chalumnae:0.2220425291)52.2/99:0.0409907056)97.9/100:0.1199753778)100/100:0.3827026942,NP001279185-asporin-Callorhinchus-milii:0.2322328521)98.6/100:0.1273763362,(XP020392082-asporin-Rhincodon-typus:0.2287989503,XP038668525-asporin-Scyliorhinus-canicula:0.0768816200)48.2/100:0.0570431237)100/100:0.2314798314,asporin-Raja-clavata:0.0327971104);
