# Supplementary material for: The vertebrate small leucine-rich proteoglycans: amplification of a clustered gene family and evolution of their transcriptional profile in jawed vertebrates
Source: G3 (Bethesda). 2025 Jan 8;15(3):jkaf003. doi: 10.1093/g3journal/jkaf003 (PMC11917481; doi:10.1093/g3journal/jkaf003)
Supplement: jkaf003_Supplementary_Data [file jkaf003_supplementary_data.zip › Supplemental_Table_S1_G3-2024-405575.xlsx]

## Sheet: SLRPs_big_phylo_IDs
Supplemental Table S1. The vertebrate small leucine-rich proteoglycans: amplification of a clustered gene family and evolution of their transcriptional profile in jawed vertebrates by Gil et al. submitted to G3. SLRP protein sequences were recovered from public databases via BLASTP or TBLASTN on nine sarcopterygians [Mus musculus, Gallus gallus, Vombatus ursinus, Tinamus guttatus, Podarcis murali…
Species	Accession	Database	gene annotation in databases	Orthology group	Clade		chromosome location	protein sequence
Amblyraja radiata	XP_032893157.1	NCBI	extracellular matrix protein 2	Ecm2	1
Amblyraja radiata	XP_032893917.1	NCBI	podocan like	Ecm2L	1
Amblyraja radiata	XP_032893166.1	NCBI	asporin	Aspn	2
Amblyraja radiata	XP_032893919.1	NCBI	decorin	Dcn1	2
Amblyraja radiata	XP_032898829.1	NCBI	decorin like	Dcn2	2
Amblyraja radiata	XP_032898830.1	NCBI	fibromodulin like	Fmod	3
Amblyraja radiata	XP_032893922.1	NCBI	keratocan	Kera	3
Amblyraja radiata	XP_032893920.1	NCBI	lumican	Lum	3
Amblyraja radiata	XP_032893162.1	NCBI	osteomodulin	Omd	3
Amblyraja radiata	XP_032898827.1	NCBI	prolargin	Prelp	3
Amblyraja radiata	XP_032893926.1	NCBI	epiphycan	Epyc	4
Amblyraja radiata	XP_032893168.1	NCBI	osteoglycin	Ogn	4
Amblyraja radiata	XP_032900353.1	NCBI	chondroadherin	Chad1	Non-canonical
Amblyraja radiata	XP_032869140.1	NCBI	chondroadherin like	Chad2	Non-canonical
Amblyraja radiata	XP_032869114.1	NCBI	chondroadherin like	Chad3	Non-canonical
Amblyraja radiata	XP_032877056.1	NCBI	nephrocan like	Npc	Non-canonical
Amblyraja radiata	XP_032888962.1	NCBI	nyctalopin	Nyx1	Non-canonical
Amblyraja radiata	XP_032884394.1	NCBI	podocan	Podn1	Non-canonical
Amblyraja radiata	XP_032879278.1	NCBI	tsukushin	Tsku	Non-canonical
Anguilla anguilla	XP_035244473.1	NCBI	extracellular matrix protein 2	Ecm2	1
Anguilla anguilla	XP_035282072.1	NCBI	extracellular matrix protein 2	Ecm2L	1
Anguilla anguilla	XP_035243234.1	NCBI	extracellular matrix protein 2	EcmX	1
Anguilla anguilla	XP_035237602.1	NCBI	extracellular matrix protein 2	EcmX	1
Anguilla anguilla	XP_035245245.1	NCBI	asporin	Aspn	2
Anguilla anguilla	XP_035236973.1	NCBI	biglycan a	Bgna	2
Anguilla anguilla	XP_035243623.1	NCBI	biglycan b	Bgnb	2
Anguilla anguilla	XP_035282507.1	NCBI	decorin	Dcn1	2
Anguilla anguilla	XP_035257654.1	NCBI	decorin like	Dcn1	2
Anguilla anguilla	XP_035243873.1	NCBI	fibromodulin a	Fmoda	3
Anguilla anguilla	XP_035238988.1	NCBI	fibromodulin like	Fmod	3
Anguilla anguilla	XP_035281085.1	NCBI	keratocan	Kera	3
Anguilla anguilla	XP_035257929.1	NCBI	keratocan like	Kera	3
Anguilla anguilla	XP_035281031.1	NCBI	lumican	Lum	3
Anguilla anguilla	XP_035257928.1	NCBI	lumican like	Lum	3
Anguilla anguilla	XP_035243872.1	NCBI	lumican	LumL	3
Anguilla anguilla	XP_035245243.1	NCBI	osteomodulin	Omd	3
Anguilla anguilla	XP_035243869.1	NCBI	prolargin	Prelp	3
Anguilla anguilla	XP_035283102.1	NCBI	epiphycan	Epyc	4
Anguilla anguilla	XP_035257927.1	NCBI	epiphycan like	Epyc	4
Anguilla anguilla	XP_035245248.1	NCBI	osteoglycin paralog a	Ogna	4
Anguilla anguilla	XP_035239274.1	NCBI	osteoglycin paralog b	Ognb	4
Anguilla anguilla	XP_035244507.1	NCBI	opticin	Optc	4
Anguilla anguilla	XP_035252519.1	NCBI	leucine rich repeat and Ig domain containing 1a	Lingo1a	lingo1/2/3/4
Anguilla anguilla	XP_035275951.1	NCBI	leucine rich repeat and Ig domain containing 2b	Lingo2b	lingo1/2/3/4
Anguilla anguilla	XP_035272318.1	NCBI	leucine rich repeat and Ig domain containing 3a	Lingo3a	lingo1/2/3/4
Anguilla anguilla	XP_035284586.1	NCBI	leucine-rich repeat and immunoglobulin-like domain-containing nogo receptor-interacting protein 1	Lingo4a	lingo1/2/3/4
Anguilla anguilla	XP_035263126.1	NCBI	leucine rich repeat and Ig domain containing 4b	Lingo4b	lingo1/2/3/4
Anguilla anguilla	XP_035261869.1	NCBI	chondroadherin	Chad1	Non-canonical
Anguilla anguilla	XP_035261275.1	NCBI	chondroadherin like b	Chad2	Non-canonical
Anguilla anguilla	XP_035278359.1	NCBI	nephrocan like	Npc	Non-canonical
Anguilla anguilla	XP_035267201.1	NCBI	nyctalopin	Nyx1	Non-canonical
Anguilla anguilla	XP_035271977.1	NCBI	podocan	Podn1	Non-canonical
Anguilla anguilla	XP_035242149.1	NCBI	tsukushin	Tsku	Non-canonical
Astyanax mexicanus	XP_007250071.2	NCBI	extracellular matrix protein 2 like	EcmXL	1
Bos taurus	XP_010819879.1	NCBI	extracellular matrix protein 2 like	EcmX	1
Branchiostoma belcheri	XP_019616009.1	NCBI	leucine-rich repeat-containing protein 4B-like	Lingo4B	-
Branchiostoma belcheri	KAI8506597.1	NCBI	leucine-rich repeat-containing protein 15	Tsku	Non-canonical
Branchiostoma floridae	XP_035675845.1	NCBI	uncharacterized LOC118415386		2		chr5 complement(5,086,748..5,119,180)
Branchiostoma floridae	XP_035682036.1	NCBI	carboxypeptidase N subunit 2-like	carboxypeptidaseN	-
Branchiostoma floridae	XP_035678448.1	NCBI	leucine-rich repeat and immunoglobulin-like domain-containing nogo receptor-interacting protein 1	Lingo1	-
Branchiostoma floridae	XP_035662551.1	NCBI	leucine-rich repeat and immunoglobulin-like domain-containing nogo receptor-interacting protein 2	Lingo	lingo1/2/3/4
Branchiostoma floridae	XP_035662094.1	NCBI	leucine-rich repeat and immunoglobulin-like domain-containing nogo receptor-interacting protein 3	Lingo	lingo1/2/3/4
Branchiostoma floridae	XP_035688375.1	NCBI	chondroadherin-like	Chad	Non-canonical		chr10 (9,656,843..9,661,347)
Branchiostoma floridae	XP_035680846.1	NCBI	leucine-rich repeat-containing protein 70-like	Chad	Non-canonical		chr7 complement(19,074,334..19,086,694)
Branchiostoma floridae	XP_035667707.1	NCBI	podocan-like	Podn	Non-canonical		chr2 complement(757,619..765,848)
Branchiostoma lanceolatum	CAH1266580.1	NCBI	podocan		2
Branchiostoma lanceolatum	XP_066285559.1	NCBI	uncharacterized LOC136435762		2		chr5 complement(23,243,431..23,274,594)
Branchiostoma lanceolatum	CAH1263114.1	NCBI	SLIT1		-
Branchiostoma lanceolatum	XP_066299528.1	NCBI	chondroadherin-like	Chad	Non-canonical		chr11 (7,014,352..7,017,883)
Branchiostoma lanceolatum	XP_066272062.1	NCBI	podocan-like	Podn	Non-canonical		chr2 ( 2,879,111..2,884,221)
Branchiostoma lanceolatum	XP_066285783.1	NCBI	uncharacterized LOC136435976	Podn	Non-canonical		chr5 complement(23,193,117..23,218,200)
Callorhinchus milii	XP_007907074.1	NCBI	PREDICTED LOW QUALITY PROTEIN extracellular matrix protein 2	Ecm2	1		NW_024704753.1 (355,562..369,915)
Callorhinchus milii	XP_007893641.1	NCBI	PREDICTED podocan like	Ecm2L	1		NW_024704746.1 complement(33,403,284..33,414,927)
Callorhinchus milii	NP_001279185.1	NCBI	asporin	Aspn	2		NW_024704753.1 (374,341..382,842)
Callorhinchus milii	NP_001279248.1	NCBI	decorin	Dcn1	2		NW_024704746.1 complement(33,362,608..33,383,802)
Callorhinchus milii	XP_007897806.1	NCBI	PREDICTED decorin like	Dcn2	2		NW_006890123.1 complement(2,185,212..2,192,468)
Callorhinchus milii	XP_007897805.1	NCBI	PREDICTED fibromodulin	Fmod	3		NW_006890123.1 complement(2,173,888..2,177,184)
Callorhinchus milii	XP_007893501.1	NCBI	keratocan	Kera	3		NW_024704746.1 complement(33,307,799..33,315,335)
Callorhinchus milii	XP_007893500.1	NCBI	lumican	Lum	3		NW_024704746.1 complement(33,330,048..33,339,282)
Callorhinchus milii	XP_007897807.1	NCBI	PREDICTED lumican like	LumL	3		NW_006890123.1 (2,195,330..2,209,931)
Callorhinchus milii	NP_001279178.1	NCBI	osteomodulin	Omd	3		NW_024704753.1 (392,882..394,522)
Callorhinchus milii	XP_007897684.1	NCBI	prolargin	Prelp	3		NW_006890123.1 (2,214,483..2,224,922)
Callorhinchus milii	XP_007893502.1	NCBI	epiphycan	Epyc	4		NW_024704746.1 complement(33,285,071..33,298,586)
Callorhinchus milii	XP_007907071.1	NCBI	osteoglycin, paralog a	Ogn	4		NW_024704753.1 (400,941..405,879)
Callorhinchus milii	XP_007906864.2	NCBI	leucine rich repeat and Ig domain containing 1a	Lingo1	lingo1/2/3/4
Callorhinchus milii	XP_007890209.1	NCBI	leucine-rich repeat and immunoglobulin-like domain-containing nogo receptor-interacting protein 2	Lingo2	lingo1/2/3/4
Callorhinchus milii	XP_007886971.1	NCBI	chondroadherin	Chad1	Non-canonical
Callorhinchus milii	XP_007907764.2	NCBI	chondroadherin-like	Chad2	Non-canonical
Callorhinchus milii	XP_007907763.2	NCBI	chondroadherin	Chad3	Non-canonical
Callorhinchus milii	XP_007897840.1	NCBI	nephrocan-like	Npc	Non-canonical
Callorhinchus milii	XP_007901671.1	NCBI	nyctalopin	Nyx1	Non-canonical
Callorhinchus milii	XP_007901900.1	NCBI	PREDICTED podocan	Podn1	Non-canonical
Callorhinchus milii	XP_007905284.1+XP_007905354.1	NCBI	PREDICTED podocan like + PREDICTED podocan like	Podn2	Non-canonical
Callorhinchus milii	XP_007909426.1	NCBI	PREDICTED tsukushin	Tsku	Non-canonical
Chanos chanos	XP_030623611.1	NCBI	extracellular matrix protein 2 like	EcmXL	1
Chelonia mydas	XP_007055644.1	NCBI	extracellular matrix protein 2	Ecm2	1
Chelonia mydas	XP_037744824.1	NCBI	extracellular matrix protein 2	EcmX	1
Chelonia mydas	XP_007055645.1	NCBI	asporin	Aspn	2
Chelonia mydas	XP_037744820.1	NCBI	biglycan	Bgn	2
Chelonia mydas	XP_007059258.2	NCBI	decorin	Dcn1	2
Chelonia mydas	XP_007065191.1	NCBI	fibromodulin	Fmod	3
Chelonia mydas	XP_027677484.1	NCBI	keratocan	Kera	3
Chelonia mydas	XP_007059262.1	NCBI	lumican	Lum	3
Chelonia mydas	XP_007055646.1	NCBI	osteomodulin	Omd	3
Chelonia mydas	XP_007065190.2	NCBI	prolargin	Prelp	3
Chelonia mydas	XP_037745698.1	NCBI	epiphycan	Epyc	4
Chelonia mydas	XP_007055647.1	NCBI	osteoglycin	Ogn	4
Chelonia mydas	XP_037741236.1	NCBI	opticin	Optc	4
Chelonia mydas	XP_043379868.1	NCBI	leucine rich repeat and Ig domain containing 1	Lingo1	lingo1/2/3/4
Chelonia mydas	XP_007065488.1	NCBI	leucine rich repeat and Ig domain containing 2	Lingo2	lingo1/2/3/4
Chelonia mydas	XP_037741832.1	NCBI	leucine rich repeat and Ig domain containing 3	Lingo3	lingo1/2/3/4
Chelonia mydas	XP_007052820.1	NCBI	chondroadherin	Chad1	Non-canonical
Chelonia mydas	XP_007053374.2	NCBI	chondroadherin like	Chad2	Non-canonical
Chelonia mydas	XP_037738381.1	NCBI	chondroadherin	Chad3	Non-canonical
Chelonia mydas	XP_007056839.1	NCBI	nephrocan	Npc	Non-canonical
Chelonia mydas	XP_007064552.1	NCBI	nyctalopin	Nyx1	Non-canonical
Chelonia mydas	XP_007062239.2	NCBI	LOW QUALITY PROTEIN podocan	Podn1	Non-canonical
Chelonia mydas	XP_037743614.1	NCBI	podocan like	Podn2	Non-canonical
Chelonia mydas	XP_027679637.1	NCBI	tsukushin	Tsku	Non-canonical
Danio rerio	XP_686507.3	NCBI	extracellular matrix protein 2	Ecm2	1		chr22 complement(10,490,612..10,502,611)
Danio rerio	XP_005164829.1	NCBI	podocan like	Ecm2L	1		chr4 complement(16,444,604..16,450,835)
Danio rerio	NP_001124118.1	NCBI	uncharacterized protein LOC100170811	EcmX	1		chr8 complement(14,130,245..14,151,051)
Danio rerio	XP_690189.3	NCBI	extracellular matrix protein 2	EcmXL	1		chr23 complement(20,068,816..20,100,497)
Danio rerio	NP_571788.2	NCBI	asporin	Aspn	2		chr22 complement(10,479,965..10,487,511)
Danio rerio	NP_001002227.1	NCBI	biglycan a	Bgna	2		chr8 complement(14,104,496..14,126,635)
Danio rerio	NP_001001825.2	NCBI	biglycan b	Bgnb	2		chr23 complement(20,014,030..20,051,335)
Danio rerio	NP_571772.1	NCBI	decorin	Dcn1	2		chr4 complement(16,368,762..16,406,724)
Danio rerio	XP_001338027.1	NCBI	fibromodulin	Fmodb	3		chr8 (37,482,504..37,500,558)
Danio rerio	NP_001025243.1	NCBI	fibromodulin a	Fmoda	3		chr11 complement(21,025,895..21,031,773)
Danio rerio	NP_001020719.1	NCBI	keratocan	Kera	3		chr4 complement(16,338,643..16,345,059)
Danio rerio	NP_001002059.1	NCBI	lumican precursor	Lum	3		chr4 complement(16,351,388..16,354,268)
Danio rerio	NP_001018560.1	NCBI	uncharacterized protein LOC553753	LumL	3		chr11 (21,050,326..21,061,566)
Danio rerio	XP_017208890.1	NCBI	osteomodulin	Omd	3		chr22 complement(10,463,870..10,470,655)
Danio rerio	XP_001923590.1	NCBI	prolargin	Prelp	3		chr11 (21,076,803..21,085,664)
Danio rerio	NP_001335412.1	NCBI	epiphycan isoform 2 precursor	Epyc	4		chr4 complement(16,320,163..16,333,941)
Danio rerio	NP_001013588.1	NCBI	osteoglycin paralog a	Ogna	4		chr22 complement(10,454,603..10,459,880)
Danio rerio	NP_001124122.1	NCBI	osteoglycin paralog b	Ognb	4		chr23 complement(19,679,594..19,682,957)
Danio rerio	NP_001003583.2	NCBI	opticin precursor	Optc	4		chr11 complement(23,205,912..23,219,330)
Danio rerio	XP_005174327.1	NCBI	leucine rich repeat and Ig domain containing 1a	Lingo1a	lingo1/2/3/4
Danio rerio	NP_001004576.1	NCBI	leucine rich repeat and Ig domain containing 1b	Lingo1b	lingo1/2/3/4
Danio rerio	XP_021336930.1	NCBI	leucine-rich repeat and immunoglobulin-like domain-containing nogo receptor-interacting protein 2	Lingo2	lingo1/2/3/4
Danio rerio	XP_005156621.1	NCBI	leucine rich repeat and Ig domain containing 2b	Lingo2b	lingo1/2/3/4
Danio rerio	XP_017207970.1	NCBI	leucine-rich repeat and immunoglobulin-like domain-containing nogo receptor-interacting protein 3	Lingo3	lingo1/2/3/4
Danio rerio	XP_005170541.1	NCBI	leucine rich repeat and Ig domain containing 3a	Lingo3a	lingo1/2/3/4
Danio rerio	NP_001076447.1	NCBI	leucine rich repeat and Ig domain containing 4a	Lingo4a	lingo1/2/3/4
Danio rerio	XP_005158117.1	NCBI	leucine rich repeat and Ig domain containing 4b	Lingo4b	lingo1/2/3/4
Danio rerio	NP_957357.1	NCBI	chondroadherin	Chad1	Non-canonical
Danio rerio	NP_001274009.1	NCBI	chondroadherin like b	Chad2	Non-canonical
Danio rerio	XP_017210255.1	NCBI	chondroadherin like a	Chad2	Non-canonical
Danio rerio	NP_001071085.1	NCBI	nyctalopin	Nyx1	Non-canonical
Danio rerio	XP_021329413.1	NCBI	podocan	Podn1	Non-canonical
Danio rerio	NP_001306114.1	NCBI	tsukushin	Tsku	Non-canonical
Dicentrarchus labrax	XP_051271559.1	NCBI	extracellular matrix protein 2	Ecm2	1
Dicentrarchus labrax	XP_051282181.1	NCBI	extracellular matrix protein 2	EcmXL	1
Dicentrarchus labrax	XP_051271565.1	NCBI	asporin	Aspn	2
Dicentrarchus labrax	XP_051282217.1	NCBI	biglycan b	Bgnb	2
Dicentrarchus labrax	XP_051248429.1	NCBI	decorin	Dcn1	2
Dicentrarchus labrax	XP_051280808.1	NCBI	fibromodulin	Fmodb	3
Dicentrarchus labrax	XP_051271947.1	NCBI	fibromodulin a	Fmoda	3
Dicentrarchus labrax	XP_051248430.1	NCBI	keratocan	Kera	3
Dicentrarchus labrax	XP_051248424.1	NCBI	lumican	Lum	3
Dicentrarchus labrax	XP_051271994.1	NCBI	lumican	LumL	3
Dicentrarchus labrax	XP_051269883.1	NCBI	prolargin	Prelp	3
Dicentrarchus labrax	XP_051248406.1	NCBI	epiphycan	Epyc	4
Dicentrarchus labrax	XP_051282615.1	NCBI	osteoglycin, paralog b	Ognb	4
Dicentrarchus labrax	XP_051271570.1	NCBI	osteoglycin, paralog a	Ogna	4
Dicentrarchus labrax	XP_051271002.1	NCBI	opticin	Optc	4
Dicentrarchus labrax	XP_051237418.1	NCBI	leucine rich repeat and Ig domain containing 1a	Lingo1a	lingo1/2/3/4
Dicentrarchus labrax	XP_051234878.1	NCBI	leucine rich repeat and Ig domain containing 1b	Lingo1b	lingo1/2/3/4
Dicentrarchus labrax	XP_051275399.1	NCBI	leucine rich repeat and Ig domain containing 2	Lingo2	lingo1/2/3/4
Dicentrarchus labrax	XP_051245994.1	NCBI	leucine rich repeat and Ig domain containing 2b	Lingo2b	lingo1/2/3/4
Dicentrarchus labrax	XP_051260468.1	NCBI	leucine-rich repeat and immunoglobulin-like domain-containing nogo receptor-interacting protein 3	Lingo3	lingo1/2/3/4
Dicentrarchus labrax	XP_051231471.1	NCBI	leucine rich repeat and Ig domain containing 3a	Lingo3a	lingo1/2/3/4
Dicentrarchus labrax	XP_051262541.1	NCBI	leucine rich repeat and Ig domain containing 4b	Lingo4b	lingo1/2/3/4
Dicentrarchus labrax	XP_051272841.1	NCBI	chondroadherin	Chad1	Non-canonical
Dicentrarchus labrax	XP_051273751.1	NCBI	chondroadherin-like b	Chad2	Non-canonical
Dicentrarchus labrax	XP_051244214.1	NCBI	chondroadherin-like	Chad2	Non-canonical
Dicentrarchus labrax	XP_051259264.1	NCBI	nyctalopin	Nyx1	Non-canonical
Dicentrarchus labrax	XP_051232772.1	NCBI	podocan	Podn1	Non-canonical
Dicentrarchus labrax	XP_051254316.1	NCBI	tsukushin	Tsku	Non-canonical
Electrophorus electricus	XP_026853965.2	NCBI	extracellular matrix protein 2	EcmXL	1
Erpetoichthys calabaricus	XP_028680112.1	NCBI	extracellular matrix protein 2	Ecm2	1		chr18 (54,805,190..54,835,819)
Erpetoichthys calabaricus	XP_028669402.1	NCBI	extracellular matrix protein 2	EcmX	1		chr11 (88,795,516..88,890,547)
Erpetoichthys calabaricus	XP_028680019.1	NCBI	asporin	Aspn	2		chr18 (54,859,847..54,888,076)
Erpetoichthys calabaricus	XP_028669403.1	NCBI	LOW QUALITY PROTEIN biglycan	Bgn	2		chr11 (89,025,125..89,180,328)
Erpetoichthys calabaricus	XP_028673239.1	NCBI	decorin	Dcn1	2		chr1 complement(311,724,559..311,812,486)
Erpetoichthys calabaricus	XP_028652501.1	NCBI	LOW QUALITY PROTEIN fibromodulin	Fmod	3		chr3 complement(40,467,987..40,498,673)
Erpetoichthys calabaricus	XP_028673227.1	NCBI	keratocan	Kera	3		chr1 complement(311,577,364..311,611,055)
Erpetoichthys calabaricus	XP_028673251.1	NCBI	lumican	Lum	3		chr1 complement(311,650,810..311,666,575)
Erpetoichthys calabaricus	XP_028652502.1	NCBI	lumican like	LumL	3		chr3 (40,563,202..40,595,470)
Erpetoichthys calabaricus	XP_028680115.1	NCBI	osteomodulin	Omd	3		chr18 (54,947,612..54,951,041)
Erpetoichthys calabaricus	XP_028652503.1	NCBI	prolargin	Prelp	3		chr3 (40,669,035..40,702,090)
Erpetoichthys calabaricus	XP_028673215.1	NCBI	epiphycan	Epyc	4		chr1 complement(311,459,455..311,512,737)
Erpetoichthys calabaricus	XP_028680020.1	NCBI	mimecan	Ogn	4		chr18 (55,021,199..55,035,849)
Erpetoichthys calabaricus	XP_028652545.1	NCBI	opticin	Optc	4		chr3 ( 44,123,093..44,257,436)
Erpetoichthys calabaricus	XP_028679142.1	NCBI	leucine rich repeat and Ig domain containing 1a	Lingo1a	lingo1/2/3/4
Erpetoichthys calabaricus	XP_028661730.2	NCBI	leucine rich repeat and Ig domain containing 2	Lingo2	lingo1/2/3/4
Erpetoichthys calabaricus	XP_028672274.1	NCBI	leucine-rich repeat and immunoglobulin-like domain-containing nogo receptor-interacting protein 3	Lingo3	lingo1/2/3/4
Erpetoichthys calabaricus	XP_028674717.1	NCBI	chondroadherin	Chad1	Non-canonical
Erpetoichthys calabaricus	XP_028671001.1	NCBI	chondroadherin like	Chad2	Non-canonical
Erpetoichthys calabaricus	XP_028653638.1	NCBI	nephrocan like	Npc	Non-canonical
Erpetoichthys calabaricus	XP_028656924.1	NCBI	nyctalopin	Nyx1	Non-canonical
Erpetoichthys calabaricus	XP_028647377.1	NCBI	podocan	Podn1	Non-canonical
Erpetoichthys calabaricus	XP_028678453.1	NCBI	podocan like	Podn2	Non-canonical
Erpetoichthys calabaricus	XP_028655989.1	NCBI	tsukushi	Tsku	Non-canonical
Gadus morhua	XP_030229868.1	NCBI	extracellular matrix protein 2	Ecm2	1
Gadus morhua	XP_030197185.1	NCBI	leucine rich repeat protein soc 2 homolog	Ecm2L	1
Gadus morhua	XP_030193316.1	NCBI	extracellular matrix protein 2 like	EcmX	1
Gadus morhua	XP_030223861.1	NCBI	extracellular matrix protein 2 like	EcmXL	1
Gadus morhua	XP_030229874.1	NCBI	asporin	Aspn	2
Gadus morhua	XP_030193217.1	NCBI	biglycan a	Bgna	2
Gadus morhua	XP_030223834.1	NCBI	biglycan b	Bgnb	2
Gadus morhua	XP_030197201.1	NCBI	decorin	Dcn1	2
Gadus morhua	XP_030225694.1	NCBI	fibromodulin b	Fmodb	3
Gadus morhua	XP_030231853.1	NCBI	fibromodulin a	Fmoda	3
Gadus morhua	XP_030197210.1	NCBI	keratocan	Kera	3
Gadus morhua	XP_030197212.1	NCBI	lumican	Lum	3
Gadus morhua	XP_030229515.1	NCBI	lumican like	LumL	3
Gadus morhua	XP_030231495.1	NCBI	prolargin	Prelp	3
Gadus morhua	XP_030197188.1	NCBI	epiphycan	Epyc	4
Gadus morhua	XP_030229875.1	NCBI	mimecan	Ogna	4
Gadus morhua	XP_030225818.1	NCBI	mimecan like	Ognb	4
Gadus morhua	XP_030230506.1	NCBI	epiphycan like	Optc	4
Gadus morhua	XP_030196133.1	NCBI	chondroadherin	Chad1	Non-canonical
Gadus morhua	XP_030194035.1	NCBI	chondroadherin like a	Chad2	Non-canonical
Gadus morhua	XP_030196530.1	NCBI	chondroadherin like b	Chad2	Non-canonical
Gadus morhua	XP_030198651.1	NCBI	nyctalopin	Nyx1	Non-canonical
Gadus morhua	XP_030228889.1	NCBI	podocan	Podn1	Non-canonical
Gadus morhua	XP_030237273.1	NCBI	tsukushin	Tsku	Non-canonical
Gallus gallus	XP_015148971.1	NCBI	extracellular matrix protein 2	Ecm2	1
Gallus gallus	XP_414298.2	NCBI	asporin	Aspn	2
Gallus gallus	NP_001025918.1	NCBI	decorin	Dcn1	2
Gallus gallus	NP_990298.1	NCBI	fibromodulin precursor	Fmod	3
Gallus gallus	NP_989507.1	NCBI	keratocan	Kera	3
Gallus gallus	NP_001263286.1	NCBI	lumican	Lum	3
Gallus gallus	XP_004944561.1	NCBI	osteomodulin	Omd	3
Gallus gallus	XP_418054.2	NCBI	prolargin	Prelp	3
Gallus gallus	NP_001004382.1	NCBI	epiphycan	Epyc	4
Gallus gallus	NP_989540.1	NCBI	osteoglycin	Ogn	4
Gallus gallus	NP_989804.1	NCBI	opticin	Optc	4
Gallus gallus	XP_001232036.1	NCBI	chondroadherin	Chad1	Non-canonical
Gallus gallus	NP_001239205.1	NCBI	chondroadherin like	Chad2	Non-canonical
Gallus gallus	XP_004934667.1	NCBI	nyctalopin	Nyx1	Non-canonical
Gallus gallus	XP_015133920.2	NCBI	nyctalopin like	Nyx2	Non-canonical
Gallus gallus	XP_004936859.1	NCBI	podocan	Podn1	Non-canonical
Gallus gallus	NP_001005346.1	NCBI	tsukushin	Tsku	Non-canonical
Ictalurus punctatus	XP_017342827.1	NCBI	extracellular matrix protein 2	EcmXL	1
Latimeria chalumnae	XP_014344410.1	NCBI	extracellular matrix protein 2	Ecm2	1
Latimeria chalumnae	XP_014348839.1	NCBI	PREDICTED asporin-like	Ecm2L	1
Latimeria chalumnae	XP_006002571.1	NCBI	extracellular matrix protein 2 like	EcmX	1
Latimeria chalumnae	XP_005987121.1	NCBI	asporin	Aspn	2
Latimeria chalumnae	XP_014347819.1	NCBI	PREDICTED LOW QUALITY PROTEIN biglycan	Bgn	2
Latimeria chalumnae	XP_006004204.1	NCBI	decorin	Dcn1	2
Latimeria chalumnae	XP_006002318.1	NCBI	fibromodulin a	Fmod	3
Latimeria chalumnae	XP_014352190.1	NCBI	PREDICTED keratocan	Kera	3
Latimeria chalumnae	XP_006009488.1	NCBI	lumican	Lum	3
Latimeria chalumnae	XP_006002319.1	NCBI	fibromodulin	LumL	3
Latimeria chalumnae	XP_005987117.1	NCBI	osteomodulin	Omd	3
Latimeria chalumnae	XP_006002320.1	NCBI	prolargin proline/arginine-rich end leucine-rich repeat protein	Prelp	3
Latimeria chalumnae	XP_006009490.1	NCBI	epiphycan	Epyc	4
Latimeria chalumnae	XP_005987115.1	NCBI	osteoglycin, paralog a	Ogn	4
Latimeria chalumnae	XP_006002321.1	NCBI	opticin	Optc	4
Latimeria chalumnae	XP_005999661.1	NCBI	chondroadherin	Chad1	Non-canonical
Latimeria chalumnae	XP_006002029.2	NCBI	chondroadherin-like b	Chad2	Non-canonical
Latimeria chalumnae	XP_006002027.1	NCBI	chondroadherin	Chad3	Non-canonical
Latimeria chalumnae	XP_006002340.1	NCBI	nephrocan-like	Npc	Non-canonical
Latimeria chalumnae	XP_006005899.1	NCBI	PREDICTED nyctalopin	Nyx1	Non-canonical
Latimeria chalumnae	XP_014351734.1	NCBI	PREDICTED nyctalopin like	Nyx2	Non-canonical
Latimeria chalumnae	XP_006011716.1	NCBI	podocan	Podn1	Non-canonical
Latimeria chalumnae	XP_014342806.1	NCBI	PREDICTED podocan like	Podn2	Non-canonical
Latimeria chalumnae	XP_006010526.1	NCBI	PREDICTED tsukushin	Tsku	Non-canonical
Lepisosteus oculatus	XP_015203654.1	NCBI	PREDICTED extracellular matrix protein 2	Ecm2	1
Lepisosteus oculatus	XP_015208266.1	NCBI	PREDICTED podocan like	Ecm2L	1
Lepisosteus oculatus	XP_006625676.2	NCBI	PREDICTED extracellular matrix protein 2 like	EcmX	1
Lepisosteus oculatus	XP_006631163.1	NCBI	PREDICTED asporin	Aspn	2
Lepisosteus oculatus	XP_006625675.2	NCBI	PREDICTED biglycan	Bgn	2
Lepisosteus oculatus	XP_015208366.1	NCBI	PREDICTED decorin like	Dcn1	2
Lepisosteus oculatus	XP_006628521.1	NCBI	PREDICTED fibromodulin	Fmod	3
Lepisosteus oculatus	XP_006633622.2	NCBI	PREDICTED keratocan	Kera	3
Lepisosteus oculatus	XP_015208177.1	NCBI	PREDICTED lumican	Lum	3
Lepisosteus oculatus	XP_006628625.1	NCBI	PREDICTED lumican like	LumL	3
Lepisosteus oculatus	XP_006631164.1	NCBI	PREDICTED osteomodulin	Omd	3
Lepisosteus oculatus	XP_006628522.1	NCBI	PREDICTED prolargin	Prelp	3
Lepisosteus oculatus	XP_006633678.1	NCBI	PREDICTED epiphycan	Epyc	4
Lepisosteus oculatus	XP_006631165.1	NCBI	PREDICTED mimecan	Ogn	4
Lepisosteus oculatus	XP_015198139.1	NCBI	PREDICTED epiphycan like	Optc	4
Lepisosteus oculatus	XP_006635144.1	NCBI	PREDICTED chondroadherin	Chad1	Non-canonical
Lepisosteus oculatus	XP_006626389.2	NCBI	PREDICTED podocan like	Npc	Non-canonical
Lepisosteus oculatus	XP_015218886.1	NCBI	PREDICTED nyctalopin	Nyx1	Non-canonical
Lepisosteus oculatus	XP_015211034.1	NCBI	podocan	Podn1	Non-canonical
Lepisosteus oculatus	XP_015197038.1	NCBI	PREDICTED tsukushin	Tsku	Non-canonical
Lethenteron reissneri	XP_061428983.1	NCBI	extracellular matrix protein 2	LrSLRP5	1	LRRCE +	Chr 51 Location: 8,393,810..8,410,679
Lethenteron reissneri	XP_061430361.1	NCBI	decorin-like	LrSLRP1	2	LRRCE +	Chr 55 Location: complement(12,042,031..12,085,864)
Lethenteron reissneri	XP_061408061.1	NCBI	biglycan-like	LrSLRP2	2	LRRCE +	Chr 15 Location: complement(12,946,516..12,965,420)
Lethenteron reissneri	XP_061430080.1	NCBI	biglycan-like	LrSLRP3	2	LRRCE +	Chr 54 Location: 11,652,947..11,666,574
Lethenteron reissneri	XP_061423313.1	NCBI	decorin-like	LrSLRP4	2		Chr 38 Location: complement(791,410..819,848)
Lethenteron reissneri	XP_061418744.1	NCBI	keratocan-like	LrSLRP10	3	LRRCE +	Chr 30 Location: complement(1,910,860..1,916,977)
Lethenteron reissneri	XP_061430429.1	NCBI	keratocan-like	LrSLRP11	3		Chr 55 Location: 1,159,484..1,167,283
Lethenteron reissneri	XP_061428831.1	NCBI	lumican-like	LrSLRP6	3	LRRCE +	Chr 51 Location: 8,418,143..8,447,545
Lethenteron reissneri	XP_061419132.1	NCBI	lumican-like	LrSLRP7	3	LRRCE +	Chr 30 Location: complement(1,921,523..1,930,814)
Lethenteron reissneri	XP_061430347.1	NCBI	fibromodulin-like	LrSLRP8	3	LRRCE +	Chr 55 Location: 12,364,176..12,383,687
Lethenteron reissneri	XP_061430236.1	NCBI	keratocan-like	LrSLRP9	3		Chr 55 Location: 12,405,405..12,435,318
Lethenteron reissneri	XP_061430087.1	NCBI	opticin-like	LrSLRP12	4	LRRCE +	Chr 54 Location: complement(11,671,127..11,680,372)
Lethenteron reissneri	XP_061426964.1	NCBI	leucine-rich repeat and immunoglobulin-like domain-containing nogo receptor-interacting protein 3	Lingo3	lingo1/2/3/4
Lethenteron reissneri	XP_061416717.1	NCBI	chondroadherin-like	Chad2	Non-canonical
Lethenteron reissneri	XP_061423840.1	NCBI	nephrocan-like	Npc	Non-canonical
Lethenteron reissneri	XP_061427755.1	NCBI	nyctalopin-like	Nyx1	Non-canonical
Lethenteron reissneri	XP_061414112.1	NCBI	podocan-like	Podn	Non-canonical
Lethenteron reissneri	XP_061426365.1	NCBI	tsukushin	Tsku	Non-canonical
Meleagris gallopavo	XP_019468568.1	NCBI	nephrocan like	Npc	Non-canonical
Microcaecilia unicolor	XP_030062975.1	NCBI	extracellular matrix protein 2 like	Ecm2	1
Microcaecilia unicolor	XP_030070717.1	NCBI	asporin like	Ecm2L	1
Microcaecilia unicolor	XP_030062980.1	NCBI	asporin	Aspn	2
Microcaecilia unicolor	XP_030049917.1	NCBI	biglycan	Bgn	2
Microcaecilia unicolor	XP_030071079.1	NCBI	decorin	Dcn1	2
Microcaecilia unicolor	XP_030077695.1	NCBI	fibromodulin	Fmod	3
Microcaecilia unicolor	XP_030071080.1	NCBI	lumican	Lum	3
Microcaecilia unicolor	XP_030062979.1	NCBI	osteomodulin	Omd	3
Microcaecilia unicolor	XP_030077251.1	NCBI	prolargin	Prelp	3
Microcaecilia unicolor	XP_030071083.1	NCBI	epiphycan	Epyc	4
Microcaecilia unicolor	XP_030062983.1	NCBI	mimecan	Ogn	4
Microcaecilia unicolor	XP_030064212.1	NCBI	chondroadherin	Chad1	Non-canonical
Microcaecilia unicolor	XP_030045841.1	NCBI	chondroadherin like	Chad2	Non-canonical
Microcaecilia unicolor	XP_030066406.1	NCBI	chondroadherin like	Chad3	Non-canonical
Microcaecilia unicolor	XP_030050972.1	NCBI	nephrocan like	Npc	Non-canonical
Microcaecilia unicolor	XP_030058392.1	NCBI	nyctalopin	Nyx1	Non-canonical
Microcaecilia unicolor	XP_030063277.1	NCBI	podocan	Podn1	Non-canonical
Microcaecilia unicolor	XP_030055919.1	NCBI	tsukushin	Tsku	Non-canonical
Mus musculus	NP_001012324.1	NCBI	extracellular matrix protein 2	Ecm2	1		chr13 (49,658,335..49,686,267)
Mus musculus	NP_001165952.1	NCBI	asporin	Aspn	2		chr13 (49,697,919..49,721,041)
Mus musculus	XP_006527821.1	NCBI	biglycan	Bgn	2		chrX (72,527,241..72,539,542)
Mus musculus	NP_001177380.1	NCBI	decorin preproprotein	Dcn1	2		chr10 (97,315,362..97,354,025)
Mus musculus	NP_067330.1	NCBI	fibromodulin	Fmod	3		chr1 (133,964,992..133,976,018)
Mus musculus	NP_032464.1	NCBI	keratocan	Kera	3		chr10 (97,442,873..97,449,555)
Mus musculus	NP_032550.2	NCBI	lumican	Lum	3		chr10 (97,401,363..97,408,565)
Mus musculus	NP_001347637.1	NCBI	osteomodulin	Omd	3		chr13 (49,735,938..49,746,088)
Mus musculus	AAF72994.2	NCBI	prolargin	Prelp	3		chr1 complement(133,838,042..133,849,139)
Mus musculus	NP_001366385.1	NCBI	epiphycan	Epyc	4		chr10 (97,482,965..97,517,770)
Mus musculus	NP_032786.1	NCBI	osteoglycin	Ogn	4		chr13 (49,761,491..49,777,977)
Mus musculus	NP_473417.3	NCBI	opticin isoform 1	Optc	4		chr1 complement(133,824,937..133,834,735)
Mus musculus	NP_001298005.1	NCBI	leucine rich repeat and Ig domain containing 1	Lingo1	lingo1/2/3/4
Mus musculus	NP_001159471.1	NCBI	leucine rich repeat and Ig domain containing 2	Lingo2	lingo1/2/3/4
Mus musculus	NP_001013780.2	NCBI	leucine rich repeat and Ig domain containing 3	Lingo3	lingo1/2/3/4
Mus musculus	NP_001355582.1	NCBI	leucine rich repeat and Ig domain containing 4	Lingo4	lingo1/2/3/4
Mus musculus	NP_031715.1	NCBI	chondroadherin	Chad1	Non-canonical
Mus musculus	NP_001157792.1	NCBI	chondroadherin like	Chad2	Non-canonical
Mus musculus	NP_079960.1	NCBI	nephrocan	Npc	Non-canonical
Mus musculus	NP_775591.1	NCBI	nyctalopin	Nyx1	Non-canonical
Mus musculus	NP_001272885.1	NCBI	podocan	Podn1	Non-canonical
Mus musculus	NP_001013402.2	NCBI	podocan like	Podn2	Non-canonical
Mus musculus	NP_001162013.1	NCBI	tsukushin	Tsku	Non-canonical
Myxine glutinosa	XP_067956729.1	NCBI	extracellular matrix protein 2	MgSLRP5	1		variant of sequence XP_067967942.1
Myxine glutinosa	XP_067967942.1	NCBI	extracellular matrix protein 2-like	MgSLRP5	1	LRRCE +	Chr 4 Location: complement(10,958,273..11,050,655)
Myxine glutinosa	XP_067969034.1	NCBI	decorin-like	MgSLRP1	2	(LRRCE)	Chr 4 Location: 96,075,077..96,141,197
Myxine glutinosa	XP_067970261.1	NCBI	biglycan-like	MgSLRP2/3	2	LRRCE +	Chr 4 Location: complement(191,840,628..191,856,074)
Myxine glutinosa	XP_067992239.1	NCBI	decorin	MgSLRP4	2		Chr 1 Location: complement(300,872,558..301,049,240)
Myxine glutinosa	XP_067985902.1	NCBI	uncharacterized protein	MgSLRP9	3	LRRCE +	Chr 11 Location: 22,289,256..22,336,197
Myxine glutinosa	XP_067989482.1	NCBI	mimecan-like	MgSLRP13	4	LRRCE +	Chr 12 Location: complement(114,325,676..114,454,483)
Myxine glutinosa	XP_067964728.1	NCBI	leucine-rich repeat and immunoglobulin-like domain-containing nogo receptor-interacting protein 2	Lingo	lingo1/2/3/4
Myxine glutinosa	XP_067962845.1	NCBI	leucine rich repeat and Ig domain containing 1	Lingo1/4	lingo1/2/3/4
Myxine glutinosa	XP_067989629.1	NCBI	nyctalopin-like	Npc	Non-canonical
Myxine glutinosa	XP_067966955.1	NCBI	podocan	Podn	Non-canonical
Myxine glutinosa	XP_067964883.1	NCBI	tsukushin	Tsku	Non-canonical
Nanorana parkeri	XP_018419008.1	NCBI	nephrocan-like	Npc	Non-canonical
Pangasianodon hypophthalmus	XP_034168038.1	NCBI	extracellular matrix protein 2	EcmXL	1
Petromyzon marinus	XP_032827338.1	NCBI	extracellular matrix protein 2 like	PmSLRP5	1		Chr46 (7,326,197..7,346,729)
Petromyzon marinus	XP_032835975.1	NCBI	decorin like	PmSLRP1	2		chr85 (23,258..26,432)
Petromyzon marinus	XP_032822259.1	NCBI	biglycan	PmSLRP2	2		chr36 complement(957,743..973,244)
Petromyzon marinus	XP_032825676.1	NCBI	biglycan	PmSLRP3	2		Chr42 (11,104,743..11,124,171)
Petromyzon marinus	XP_032819472.1	NCBI	decorin like	PmSLRP4	2		chr30 (12,566,774..12,580,529)
Petromyzon marinus	XP_032810295.1	NCBI	keratocan like	PmSLRP10	3		chr14 (13,769,603..13,776,601)
Petromyzon marinus	XP_032828294.1	NCBI	prolargin like	PmSLRP11	3		chr48 complement(9,642,593..9,651,346)
Petromyzon marinus	XP_032827494.1	NCBI	lumican like	PmSLRP6	3		Chr46 (7,380,676..7,412,111)
Petromyzon marinus	XP_032810296.1	NCBI	lumican like	PmSLRP7	3		chr14 (13,755,407..13,769,186)
Petromyzon marinus	XP_032828298.1	NCBI	fibromodulin like	PmSLRP8	3		chr48 (252,905..276,345)
Petromyzon marinus	XP_032828176.1	NCBI	keratocan like	PmSLRP9	3		chr48 (295,468..328,548)
Petromyzon marinus	XP_032825680.1	NCBI	opticin like	PmSLRP12	4		Chr42 complement(11,134,183..11,146,060)
Petromyzon marinus	XP_032822759.1	NCBI	chondroadherin like	Chad2	Non-canonical
Petromyzon marinus	XP_032829302.1	NCBI	nephrocan like	Npc	Non-canonical
Petromyzon marinus	XP_032828849.1	NCBI	nyctalopin	Nyx1	Non-canonical
Petromyzon marinus	XP_032802275.1	NCBI	podocan	Podn	Non-canonical
Petromyzon marinus	XP_032827949.1	NCBI	tsukushin	Tsku	Non-canonical
Podarcis muralis	XP_028574671.1	NCBI	extracellular matrix protein 2	Ecm2	1
Podarcis muralis	XP_028568870.1	NCBI	extracellular matrix protein 2 like	EcmX	1
Podarcis muralis	XP_028574682.1	NCBI	asporin	Aspn	2
Podarcis muralis	XP_028567781.1	NCBI	biglycan	Bgn	2
Podarcis muralis	XP_028603653.1	NCBI	decorin	Dcn1	2
Podarcis muralis	XP_028590011.1	NCBI	fibromodulin	Fmod	3
Podarcis muralis	XP_028603655.1	NCBI	keratocan	Kera	3
Podarcis muralis	XP_028603658.1	NCBI	lumican	Lum	3
Podarcis muralis	XP_028574680.1	NCBI	osteomodulin	Omd	3
Podarcis muralis	XP_028590013.1	NCBI	prolargin	Prelp	3
Podarcis muralis	XP_028602845.1	NCBI	epiphycan	Epyc	4
Podarcis muralis	XP_028574683.1	NCBI	mimecan	Ogn	4
Podarcis muralis	XP_028590015.1	NCBI	opticin	Optc	4
Podarcis muralis	XP_028572614.1	NCBI	chondroadherin	Chad1	Non-canonical
Podarcis muralis	XP_028602365.1	NCBI	chondroadherin like	Chad2	Non-canonical
Podarcis muralis	XP_028603162.1	NCBI	chondroadherin like	Chad3	Non-canonical
Podarcis muralis	XP_028577510.1	NCBI	nephrocan like	Npc	Non-canonical
Podarcis muralis	XP_028583186.1	NCBI	nyctalopin	Nyx1	Non-canonical
Podarcis muralis	XP_028571718.1	NCBI	nyctalopin like	Nyx2	Non-canonical
Podarcis muralis	XP_028589286.1	NCBI	podocan	Podn1	Non-canonical
Podarcis muralis	XP_028569067.1	NCBI	podocan like	Podn2	Non-canonical
Podarcis muralis	XP_028581726.1	NCBI	tsukushin	Tsku	Non-canonical
Pygocentrus nattereri	XP_017537008.2	NCBI	extracellular matrix protein 2	EcmXL	1
Raja clavata	locally assembled transcriptome (Debiais-Thibaud et al. 2019)		extracellular matrix protein 2	Ecm2	1			>extracellular_matrix_protein_2_Raja_clavata MNLNTFILFCLLLNICVIFGARKNKTPNRVLRRRFRHGGRQRAGYVNRNSGRLYKPRRPHFAAKVPTINADESTLPFIDSYISVDEIEPGYQVLPGRQGHCKANGMIMYDNAIWSPKPCLTCLCSRGKIVCDEMSCPNVKCARSIIPTGECCPICTANEPNDSSETYPVIFNNQSLQLGQEQLRKQKKELEEDELHINDTKHKENENINEDETKQSELDEENMRQIEEEELQIAHETEQTPLQKENKEKEKEVKQQLEEIQNSSTMEVEKQLSDNHMYNNSNEQEVVQAEHQKMEVEEWEGQKETREVLEVQVKRKVDEEGQMVEEEQEEEGQVEEEGLVVEEGQVEEDGQVVE…
Raja clavata	locally assembled transcriptome (Debiais-Thibaud et al. 2019)		asporin	Aspn	2			>asporin_Raja_clavata MKTLVILSIVALSSATSLFENEFLHFLKEWDIWQQDPPQNTSDISQSEQISIPAPTADYRFFTCPLSCICQVRVVQCSDAGLKSVPANIPKGTVMLDLQNNKINEIKEGDLKNLPSLYALFLVNNQISKIHPKAFRSIKYLKLLYLSWNLLPQIPNNLPTSLLELRIDENKIKKIQKGDFQGMKFLHVLEISGNPFDTTDIEPEAFNGVQRLMYIRMSEGKLSSVPKNLPSNLYELYLNHNRISSIEREDFKQYKDLCRLDLSYNKIKEVENGSFAYLPNLRLIHLENNIIKKVPASVKELKYLQALYLHNNNISKIEVDDFCPKESGVKKLHYSGISLFGNPVKYWEIQPTSFRCVSGAHGVQLGNFKK
Raja clavata	locally assembled transcriptome (Debiais-Thibaud et al. 2019)		biglycan	Bgn	2			>biglycan_Raja_clavata MKAFLALSCLLIGARATPFKQHGFLDFLDKWGEMQADEGSAVEEDPTPAPASPRATPDLFPDAPPPPPAYPVCPFGCQCHVKVVQCSDLGLKEVPADIPDDTRLLDLQNNKITEIKEKDFKNLHKLYALYLVNNKISKVHPKAFQKLPSIQKLYLSKNALVEIPKNLPKSLVELRIHDNRIKKVPKEAFRGLKSMNCIEMGGNPLENAGIELGAFDGLKLNYIRISEAKLSGIPKDLPVTIHELHLDHNKIQAIELEDFIRYSQLYRLGLGFNKIKVVENGSLSFLQNLRELHLEHNDLLHVPMGLSDMKYLQVAYLHSNNISEVGVDDFCPAGVGKKAAYHGISLFHNPVNYWDVLPSAFRCLTHRMAVQFGNYRK
Raja clavata	locally assembled transcriptome (Debiais-Thibaud et al. 2019)		decorin a	Dcn1	2			>decorin_Raja_clavata MRVIISLAFLLAVGWAKPFQQSGFLDFMLEDEGSAFPPEIDMPMCPFGCQCHLRVVQCSDLGLTKVPENIPKDTTLLDLQNNKITELKENDFKNLKNLHALILVNNKIGTVHPKAFAPLMKLQRLYLSKNLLKEIPANMPPSLQELRIHENEITKVKKHAFDNLSQVYALEMGGNPLRNSGIDSGAFKGLKKLSFMRLSDTALTAIPKDLPSSLSEIHLDGNKINRVKADSLKGLHNLVRLGLSFNEIVSVDNGSLDNAPYLRELHMDNNALLKVPAGLADHRYIQVVYLHNNFITSVSTNDFCGQDYYAKKNLYSGISLFNNPVPYWEIQPITFRCAMNRAAIQLGNFK
Raja clavata	locally assembled transcriptome (Debiais-Thibaud et al. 2019)		decorin b	Dcn2	2			>decorin_Raja_clavata MKVSVQALVPCLLAFLLCHAKPPRLSGRSGPSEEGLGSGAGPLPDRTPVHRYTCPPRCRCHITVVQCSNLGLIKVPPYIPTDTTVLDLQNNKIRELTERDFRNLQNLRILILVNNRLRRVHVKALAPLHTLRRLYLSKNLISQVPDNMPKTLVELHLCDNKIKFVKKKPFDKMSNMFALELSRNPLLPKGIAKGAFEGLKSLYYLRITETGLTEIPKDLPSSISEIHLDRNKILRVDADDFKNLHSLIRLRLSSNKIRHFANTTIGHMPNLQDLHLDNNRLFAVPPGLPQHKNIMALYLNDNHVAHIRSGDFCPQYHDPTKTPYSRISLYGNPIPYWEIEPGVFRCALDWIFIQLERPN
Raja clavata	locally assembled transcriptome (Debiais-Thibaud et al. 2019)		fibromodulin	Fmod	3			>fibromodulin_Raja_clavataMYCDARRLRHVPPVPARMKYVYLQDNLIQAVPDGTFDNATGLLWLVLHRNNISSHGLGKRVFSKLDNLQRLYLDHNKLTSIPHPLPRSLQELRVAGNRISKVQPNALQGLRNLTTLLLNDNRLEDVGGSLKALKSLSFLDLSNNHLKKVPKVIPDTTEQLYLDYNHIRAIPSEYFHKLLKLQYARMSNNQLTDQGIPTGAFNVSSLIELDLSHNKLHNIPPVNENLEHLYLHANRIKEINVESFCAGSGPLTFSKIRVLRLDGNGLRHGGLPEELDRCLRQARVINI
Raja clavata	locally assembled transcriptome (Debiais-Thibaud et al. 2019)		keratocan	Kera	3			>keratocan_Raja_clavata MKLVQPILVILLMNSGTWCQDQEYLTRLEYFYGCPKECRCPGRSSNSLHCDSRHLSVMPSVPSRILYAYLQNNLIDGISEKSFKNGTELKWVNLNKNKITNSNIAKDLFKKMENLLYLFLEDNSLEKVPSPLPTSLEQLRLARNKISSIPEGTFSNLAKLTLLDLQGNRLKDFVIQPNTFKGLKTLLQLNLAQNGLEAMPEQIPVSILQLFLDKNSIKEIPTNYFSSLPKLSFLRLNHNEISSTGLPDTIFNVSSILDLQLSYNQLTSVPLVHFRLQHLHLDHNQIKKINGPQICPLPVSNIYQKPIGENEPQLRYLRLDGNDIKPPIPLELMMCFRLLSAIVI
Raja clavata	locally assembled transcriptome (Debiais-Thibaud et al. 2019)		lumican	Lum	3			>lumican_Raja_clavata MKLIQLPIFALLVSCILCQYDYDSFFGYYPANQAGLPYPVCSVECECPYTFPTAMYCNDRKLKTIPAVPAQIKYVYLQNNQLTGIPNNAFENATDLRWIVLDNNEIVNEKVGKKAFSKLKSLQRLYFNRNNLTEVIPSLPKSLLELKMSSNQISKIGNGLKGLENLTTLVLEDNKLKDVGGVLGNLKSLMFVDLSRNKLSKLPDNLPPAIEMLYMDYNNIDKIPKDYFNKYPTLQYLRMANNKITDEGIPDKVFNITSLIELDLAFNELKTIPVVNENLENLYLQANKIEKFTLSSFCRLTTSVDFSKMKHLRLDGNHLTRESIPIDMSLCLRVAGDILIN
Raja clavata	locally assembled transcriptome (Debiais-Thibaud et al. 2019)		osteomodulin	Omd	3			>osteomodulin_Raja_clavata MAFVTRMPILILLFGVNILCKETNDDPSTRQHHRRIRTPIDLELYRSFPRECARECRCIPSFPLAMYCDNRKLKNLPNIPAHVRYLFLQFNEIESVPENAFVNATLLQEINLSHNKLMSSKMAKGVFGKLKHLIILNLAHNKLGDVPAPLPNNLERIDFSSNLITKLPADTFRSLINVTILDLGYNRLPDGAVRGNHLGKMKSLLQLNLCSNKLKSMPGDLPASLLQLSVENNHISSIPANYFRKTPHLISLRMTHNKLKQVPYGVFNLSKLIELKLGHNLLTKTFYVSRNLEHLYLNNNDFTTLNVTLMCPTTDITNPNHLTYIRLEKNKLRGPLNSYIYACFPRLRRFVFGEQYTPRVVEIQEVPKLVGM…
Raja clavata	locally assembled transcriptome (Debiais-Thibaud et al. 2019)		prolargin	Prelp	3			>prolargin_Raja_clavata MMHLGYFLSVGLLLTAVVECQRRPSRPKPPRTRPPKQPKPPKPPKPTRAAFSEPVEPQHLTTLPPPLPPGPRSVFSDCPRECMCPPDHPNALYCDSRNLRVVPLIPPRIEYLYLQNNFIESLPGLSFRNATELKWINLDNNRISSRNVDKDLFTILKKVLFLYMARNRLDEVPANLPPSLEQLRLARNQISKIPPGTFSHLGNLTLLDLHHNKLLDNVLNKNTFKGLKSLMQLNLAHNSLRKMPPTVPPHIFQLFLDKNSISQIPNNYFKKLHQLTFLRLNFNQLTDKGIPNGIFNVSTLLGLHLSNNKLNSIPVINPKLEHLYLSYNHIERINGSEVCPRPLTSIALNSHDLEAVPRLRYLRLDGNALAPPIPI…
Raja clavata	locally assembled transcriptome (Debiais-Thibaud et al. 2019)		epiphycan	Epyc	4			>epiphycan_Raja_clavata MKTFAYQILVGFLLLEAVLAAPAKNERTKLKQIQLLPDDHFEDLDYVNQEASTLYDYEEELIISEPEVEVGRLDPSENSVFETYGSGNEEEESPYEPLDPGAPSVPGLLGPDSKEGLPTCLQCTCLSGSVYCDDTDIESIPPLPKDTTHFYARFNKITSVKKEDFAGLNHLKRIDVTGNRISSIDEDALRQLPDLVDLMIASNELVQLPELPKSMINIDASYNKLHSNGIKKEAFKDMSNLAFLYLAGNALSYVPLPLPESLRLINLQNNNVQQIDDDTFCNSKDIHYVRKALEQIRLDGNPINLSKTPNAYICLPQVPFGKY
Raja clavata	locally assembled transcriptome (Debiais-Thibaud et al. 2019)		mimecan	Ogn	4			>mimecan_Raja_clavata MNTVYPILFVIIFVQLAFTAPANKEDDYYVHDMEVDSLGPEFLSEYEDEPQDFKEAQLKEVFISRHDDTDTNHELQVSRVIRSPTMAPDAEDNSPADMPTCLLCVCLTGSVYCDETEIEEIPILPKETSYIYARFNSIKKITVKDFADFPTLKRIDLTGNQITEIEDKAFSQLPELEHLTLSENKLIRLPALPPKLETLSAQYNRIKSNGIKRNAFKNLSKLRNLYLGYNKLDKVPANLPQSLHILHLQHNNISSITDNTFCKHMDASYIRNQLSEIRLEENPINLAEYPNGYICLPRLPIGRPYFGRPYFGRVH
Raja clavata	locally assembled transcriptome (Debiais-Thibaud et al. 2019)		chondroadherin	Chad1	Non-canonical			>chondroadherin_Raja_clavata MQQLRWLWLVPLVAAATAAARCPSGCHCLGDLLHVVCENKGLRKVPRVHSKVRLLSLQQNNFPVLPAGGFSTLKSLVSLHMQGCSIREIRAGAFRRLKKLVYLYLSNNEISSIRPGAFQDLSQLTYLYLDHNRIGGLSKGLLSPLTSLFSLQLSHNRMGQIGPGSFAGARELRWLHLSNNGLTSIAPAALDDVENLATLHLDGNKLSSYPAAALSKLRVVEELRLDSNPIRTVPDNAFHSFGRYVERIWLTHMQLEKFSDGAFNGVTALSALHLDENKL
Raja clavata	locally assembled transcriptome (Debiais-Thibaud et al. 2019)		chondroadherin like 1	Chad2	Non-canonical			>chondroadherin_like_1_Raja_clavata MPSRCPSQSRAPPLWTLTAILAALAVGTAGCPPDCICDNLHGVVTCIRRRLTDIPITIPEATRELDIRGNNIDTIATGAFLPIPYLTHLNLQKCNINHLHEGAFRGLGRLISLNLGFNNVELIYQETFDGLYSLEQLILNNNKIEEIKPGAFTQLGFLNFLNLDQNFLVYLPPLLFQGLQQIKYMRLSKNMINYIADEAFAGLWTLKRLNLDSNELQYLPSEALSRLTTVVRLDLSRNPMTSLGEESIRMSSLKHLTMDDTFLQDMAATAFVHSPALSMIYLRNSQLQVVEPLVGVEALRMINLTGSPIQCNCFMRPFREWMANYTRPRAQVYCSRPGPYHGERLDSLHPVRLRCDLRPSDIE…
Raja clavata	locally assembled transcriptome (Debiais-Thibaud et al. 2019)		chondroadherin like 2	Chad3	Non-canonical			>chondroadherin_like_2_Raja_clavata MPLVGFLLCWATLACIFPVTAGSPENDRCPQGCKCSAHRLHASCTNISLANIPTQLPNFTSQLRLSSERLPEIAADAFLHLPALTILYLNDNNISRLAPGAFNGLAQLEHLHLNNNTIEELQVGVFENVTKLVFLHLENNLLTNIVPGVFSCLVKLNVLDLSNNRLTSVVDGTFKSLSALRWLFLSNNQIKAISSRAFAGNKNLRKLYLDNNQLTAVPLRTLRRLEFLQISSNNISSLNAVIFNGKLKFLTQLYMDNLFLDQDPSSAFSRFRQLAILSMRNNRLATLSYNKSFKSVVQFGLSGNAWRCDCQLRWLQAWLLKHGVADQREVTCSSPSVHSGKLLVNIQAEFLTCPPYSFEVTAT…
Raja clavata	locally assembled transcriptome (Debiais-Thibaud et al. 2019)		nyctalopin a	Nyx1	Non-canonical			>nyctalopin_Raja_clavata TRTFTGLKRLLKLDLSNCNLFNIPDRIFTAVTSLQELAMWQNNFRRIPGAVRGMESVTRVYLERNRIEAVAYNSLQGLVSLKYLNLQDNKIAVIH
Raja clavata	locally assembled transcriptome (Debiais-Thibaud et al. 2019)		nyctalopin b	Nyx1	Non-canonical			>nyctalopin_Raja_clavata KMLNLGGNYLVNVSSTWFNELVELDVLYLDRNEITYIEEGAFENLTSLISLHLNSNNLTTLSLSVFQPVYFIGRLYVFRNPWECDCKLEWLKEWMESYKLVRDIPCASPESIAGMDLSKVLFSKST
Raja clavata	locally assembled transcriptome (Debiais-Thibaud et al. 2019)		podocan	Podn1	Non-canonical			>podocan_Raja_clavata MNWSSWHPVLLWFLSFSCSAISEENHVHEPVKNNTGEKNDLEKQVDSCPADCICNLDGTVDCGGVDLKEFPKNLSQSILHLSLQNNALEVIPLEELSRLQSLETFNLQNNRLSSKGLPDDAFRNLKNLRYLYLANNKLTVAPKYLPKTLISADLAANYLTKIYPLTFGQKPNLRSVYLHNNKLTDAGLPDHMFNASDGVGILIMSSNFLKYVPKNLPKGLFRLHLKNNKLEKIPKGAFENLSNLRELYLHHNYITNEGMDNETFWKLSSLEYLDLSCNNMTQIPSGLPRNIILLHLEKNAIKTIPANWLTQIKHLEYLLLHNNKIRAKAIHPLAFKGLKKLHTFHLYNNMLERIPSGLPRRVKTLMLLHNQISEISR…
Raja clavata	locally assembled transcriptome (Debiais-Thibaud et al. 2019)		tsukushin	Tsku	Non-canonical			>tsukushin_Raja_clavata MAGSAWLAVVAFLVSCDRGLMTCLPECHCEVESFGMFSSFSLTKVDCSGVGPHLTSVPIPLDTSYLDLSRNRLQAVSPQMFTGPGYTMLMSLDLSYNEITGMSSNTFSKLRYLEALNLSHNSLEVLEEGIFTNLPLGEVDLSSNRLRSIDLDTFASKGHMKPLSLDLSGNLITAVARSLDKAIPNVYSLELSGNRLDAVPSRVLSGIPLRYLGLARNAISSIPGEAFAGLQELTRLSLRGLPALSDLSPSSFRGLPNLQVLDLSHNGNLRSLDLAVFEGLSSLQELRLEMSGVATLPDAILNHLPAIKTIAVGAVLLRCGKTTKEGSFHRQFGFAQKEQSLHCIDVSGSSDIQYTLKLK
Rhinatrema bivittatum	XP_029470412.1	NCBI	extracellular matrix protein 2 like	EcmX	1
Rhinatrema bivittatum	XP_029453392.1	NCBI	keratocan	Kera	3
Rhincodon typus	XP_020374009.1	NCBI	extracellular matrix protein 2	Ecm2	1
Rhincodon typus	XP_020379054.1	NCBI	LOW QUALITY PROTEIN prolargin-like	Ecm2L	1
Rhincodon typus	XP_020392082.1	NCBI	asporin	Aspn	2
Rhincodon typus	XP_020376150.1	NCBI	decorin	Dcn1	2
Rhincodon typus	XP_020391537.1	NCBI	decorin like	Dcn2	2
Rhincodon typus	XP_020392147.1	NCBI	fibromodulin	Fmod	3
Rhincodon typus	XP_020390018.1	NCBI	keratocan	Kera	3
Rhincodon typus	XP_020376149.1	NCBI	lumican	Lum	3
Rhincodon typus	XP_020392081.1	NCBI	osteomodulin	Omd	3
Rhincodon typus	XP_020368858.1	NCBI	prolargin	Prelp	3
Rhincodon typus	XP_020390016.1	NCBI	epiphycan	Epyc	4
Rhincodon typus	XP_020377273.1	NCBI	osteoglycin, paralog a	Ogn	4
Rhincodon typus	XP_020385308.1	NCBI	chondroadherin	Chad1	Non-canonical
Rhincodon typus	XP_020386904.1	NCBI	LOW QUALITY PROTEIN chondroadherin-like	Chad2	Non-canonical
Rhincodon typus	XP_020388354.1	NCBI	nephrocan like	Npc	Non-canonical
Rhincodon typus	XP_020383388.1	NCBI	nyctalopin	Nyx1	Non-canonical
Rhincodon typus	XP_020368795.1	NCBI	podocan	Podn1	Non-canonical
Rhincodon typus	XP_020371766.1	NCBI	podocan like	Podn2	Non-canonical
Scyliorhinus canicula	XP_038668522.1	NCBI	extracellular matrix protein 2	Ecm2	1		chr11 (24,560,207..24,610,646)
Scyliorhinus canicula	XP_038637312.1	NCBI	podocan	Ecm2L	1		chr20 complement(37,492,480..37,527,993)
Scyliorhinus canicula	XP_038668525.1	NCBI	asporin	Aspn	2		chr11 (24,645,722..24,675,777)
Scyliorhinus canicula	locally assembled transcriptome (Debiais-Thibaud et al. 2019)		biglycan-like	Bgn	2		chr21 (4,337,032..4,377,582)	>biglycan_Scyliorhinus_canicula MPVTMGKAILLLPCLLAWCLASPFQQHGFLDFFDDMTGVQNDEGSAIDELPPPKATRPPRVIDLPRRPHDYPVCPFGCQCHVRVLQCSDLGLKEVPANIPTDTSLLDLQNNKITEIKEKDFQGLNRLYALYLVNNKISKVHPKAFLSMTSLQKMYLSKNALVEIPKNLPKSLVELRIHENRIKKVPKEAFRGMKNMNCIEMGGNPLENGGFEPGAFDGLKLNYMRISEAKLSGIPKDLPNTLHELHLDHNKIQAIELEDLIRYNSINRLGLGFNQIRDIENGSLAFLPNLRELHLDHNNLTRVPAGLTDMKYLQVVYLHSNNISQVAVNDFCPPGFGFKKVFYHGISLFDNPVNYWDVQPAAFRCVT…
Scyliorhinus canicula	XP_038636759.1	NCBI	decorin	Dcn1	2		chr20 complement(37,350,368..37,419,866)
Scyliorhinus canicula	XP_038675395.1	NCBI	decorin-like	Dcn2	2		chr15 (142,416,100..142,676,943)
Scyliorhinus canicula	XP_038675392.1	NCBI	fibromodulin-like	Fmod	3		chr15 (142,715,179..142,734,639)
Scyliorhinus canicula	XP_038637174.1	NCBI	keratocan	Kera	3		chr20 complement(37,165,746..37,192,419)
Scyliorhinus canicula	XP_038636707.1	NCBI	lumican	Lum	3		chr20 complement(37,258,201..37,272,456)
Scyliorhinus canicula	XP_038668530.1	NCBI	osteomodulin	Omd	3		chr11 (24,725,375..24,757,912)
Scyliorhinus canicula	XP_038675391.1	NCBI	prolargin	Prelp	3		chr15 complement(142,404,483..142,432,733)
Scyliorhinus canicula	XP_038636412.1	NCBI	epiphycan	Epyc	4		chr20 complement(37,057,072..37,109,831)
Scyliorhinus canicula	XP_038668531.1	NCBI	osteoglycin paralog a	Ogn	4		chr11 (24,786,686..24,815,125)
Scyliorhinus canicula	XP_038640219.1	NCBI	leucine-rich repeat and immunoglobulin-like domain-containing nogo receptor-interacting protein 1	Lingo1	lingo1/2/3/4		chr24 complement(1,971,695..2,477,048)
Scyliorhinus canicula	XP_038660147.1	NCBI	leucine rich repeat and Ig domain containing 2	Lingo2	lingo1/2/3/4		chr8 complement(15,168,496..15,894,761)
Scyliorhinus canicula	XP_038632684.1	NCBI	leucine-rich repeat and immunoglobulin-like domain-containing nogo receptor-interacting protein 3	Lingo3	lingo1/2/3/4		chr18 (103,665,127..103,880,099)
Scyliorhinus canicula	XP_038633193.1	NCBI	chondroadherin	Chad1	Non-canonical		chr18 (40,113,630..40,144,415)
Scyliorhinus canicula	XP_038639789.1	NCBI	chondroadherin-like	Chad2	Non-canonical		chr23 (23,045,010..23,090,131)
Scyliorhinus canicula	XP_038639825.1	NCBI	chondroadherin-like	Chad3	Non-canonical		chr23 complement(22,986,334..23,035,315)
Scyliorhinus canicula	XP_038656950.1	NCBI	nephrocan-like	Npc	Non-canonical		chr6 (93,151,814..93,173,106)
Scyliorhinus canicula	XP_038658035.1	NCBI	nyctalopin	Nyx1	Non-canonical		chr7 complement(59,244,108..59,250,036)
Scyliorhinus canicula	XP_038650301.1	NCBI	podocan	Podn1	Non-canonical		chr4 (65,593,306..65,666,034)
Scyliorhinus canicula	XP_038641032.1	NCBI	podocan-like	Podn2	Non-canonical		chr25 (14,138,582..14,309,884)
Scyliorhinus canicula	XP_038674213.1	NCBI	tsukushin	Tsku	Non-canonical		chr14 (10,153,389..10,164,867)
Sinocyclocheilus rhinocerous	XP_016373537.1	NCBI	extracellular matrix protein 2-like	EcmXL	1
Sparus aurata	XP_030276553.1	NCBI	extracellular matrix protein 2	Ecm2	1
Sparus aurata	XP_030295393.1	NCBI	extracellular matrix protein 2 like	Ecm2L	1
Sparus aurata	XP_030277995.1	NCBI	extracellular matrix protein 2 like	EcmXL	1
Sparus aurata	XP_030276561.1	NCBI	asporin	Aspn	2
Sparus aurata	XP_030278617.1	NCBI	biglycan	Bgnb	2
Sparus aurata	XP_030296174.1	NCBI	decorin	Dcn1	2
Sparus aurata	XP_030274373.1	NCBI	fibromodulin like	Fmoda	3
Sparus aurata	XP_030279158.1	NCBI	fibromodulin like	Fmodb	3
Sparus aurata	XP_030295195.1	NCBI	keratocan	Kera	3
Sparus aurata	XP_030296608.1	NCBI	lumican	Lum	3
Sparus aurata	XP_030274586.1	NCBI	lumican like	LumL	3
Sparus aurata	XP_030274359.1	NCBI	prolargin	Prelp	3
Sparus aurata	XP_030296407.1	NCBI	epiphycan	Epyc	4
Sparus aurata	XP_030276565.1	NCBI	osteoglycin, paralog a	Ogna	4
Sparus aurata	XP_030279533.1	NCBI	osteoglycin, paralog b	Ognb	4
Sparus aurata	XP_030255868.1	NCBI	chondroadherin	Chad1	Non-canonical
Sparus aurata	XP_030257082.1	NCBI	chondroadherin like	Chad2	Non-canonical
Sparus aurata	XP_030262688.1	NCBI	chondroadherin like	Chad2	Non-canonical
Sparus aurata	XP_030283392.1	NCBI	nyctalopin	Nyx1	Non-canonical
Sparus aurata	XP_030290397.1	NCBI	podocan	Podn1	Non-canonical
Sparus aurata	XP_030263335.1	NCBI	tsukushin	Tsku	Non-canonical
Tinamus guttatus	XP_010210586.1	NCBI	extracellular matrix protein 2	Ecm2	1
Tinamus guttatus	XP_010210585.1	NCBI	asporin	Aspn	2
Tinamus guttatus	XP_010222544.1	NCBI	decorin	Dcn1	2
Tinamus guttatus	XP_010219510.1	NCBI	fibromodulin	Fmod	3
Tinamus guttatus	XP_010222573.1	NCBI	keratocan	Kera	3
Tinamus guttatus	XP_010222555.1	NCBI	lumican	Lum	3
Tinamus guttatus	XP_010210584.1	NCBI	osteomodulin	Omd	3
Tinamus guttatus	XP_010219512.1	NCBI	prolargin	Prelp	3
Tinamus guttatus	XP_010219731.1	NCBI	epiphycan	Epyc	4
Tinamus guttatus	XP_010210583.1	NCBI	osteoglycin	Ogn	4
Tinamus guttatus	KGL83909.1	Genbank	opticin	Optc	4
Tinamus guttatus	XP_010214326.1	NCBI	chondroadherin	Chad1	Non-canonical
Tinamus guttatus	XP_010222812.1	NCBI	chondroadherin-like	Chad2	Non-canonical
Tinamus guttatus	XP_010213204.1	NCBI	asporin-like	Npc	Non-canonical
Tinamus guttatus	XP_010209753.1	NCBI	nyctalopin	Nyx1	Non-canonical
Tinamus guttatus	XP_010210009.1	NCBI	reticulon-4 receptor-like 2	Nyx2	Non-canonical
Tinamus guttatus	XP_010218314.1	NCBI	podocan	Podn1	Non-canonical
Tinamus guttatus	XP_010214156.1	NCBI	tsukushin	Tsku	Non-canonical
Vombatus ursinus	XP_027691688.1	NCBI	extracellular matrix protein 2	Ecm2	1
Vombatus ursinus	XP_027691547.1	NCBI	extracellular matrix protein 2 like	EcmX	1
Vombatus ursinus	XP_027691699.1	NCBI	asporin	Aspn	2
Vombatus ursinus	XP_027691611.1	NCBI	biglycan	Bgn	2
Vombatus ursinus	XP_027698277.1	NCBI	decorin	Dcn1	2
Vombatus ursinus	XP_027727139.1	NCBI	fibromodulin	Fmod	3
Vombatus ursinus	XP_027698263.1	NCBI	keratocan	Kera	3
Vombatus ursinus	XP_027698314.1	NCBI	lumican	Lum	3
Vombatus ursinus	XP_027691696.1	NCBI	osteomodulin	Omd	3
Vombatus ursinus	XP_027726710.1	NCBI	prolargin	Prelp	3
Vombatus ursinus	XP_027698344.1	NCBI	epiphycan	Epyc	4
Vombatus ursinus	XP_027691700.1	NCBI	mimecan	Ogn	4
Vombatus ursinus	XP_027726532.1	NCBI	opticin	Optc	4
Vombatus ursinus	XP_027726126.1	NCBI	chondroadherin	Chad1	Non-canonical
Vombatus ursinus	XP_027726990.1	NCBI	chondroadherin like	Chad2	Non-canonical
Vombatus ursinus	XP_027729277.1	NCBI	chondroadherin-like	Chad2	Non-canonical
Vombatus ursinus	XP_027704355.1	NCBI	nephrocan like	Npc	Non-canonical
Vombatus ursinus	XP_027731261.1	NCBI	nyctalopin	Nyx1	Non-canonical
Vombatus ursinus	XP_027693914.1	NCBI	podocan	Podn1	Non-canonical
Vombatus ursinus	XP_027706593.1	NCBI	podocan like	Podn2	Non-canonical
Vombatus ursinus	XP_027703836.1	NCBI	tsukushin	Tsku	Non-canonical
Xenopus tropicalis	XP_031756954.1	NCBI	extracellular matrix protein 2	Ecm2	1
Xenopus tropicalis	XP_002935557.1	NCBI	extracellular matrix protein 2 like	EcmX	1
Xenopus tropicalis	XP_002934272.1	NCBI	asporin	Aspn	2
Xenopus tropicalis	NP_001072552.1	NCBI	biglycan	Bgn	2
Xenopus tropicalis	NP_001093704.1	NCBI	decorin	Dcn1	2
Xenopus tropicalis	XP_017947022.1	NCBI	fibromodulin	Fmod	3
Xenopus tropicalis	XP_031754768.1	NCBI	keratocan	Kera	3
Xenopus tropicalis	NP_001011006.1	NCBI	lumican	Lum	3
Xenopus tropicalis	XP_012817254.1	NCBI	osteomodulin	Omd	3
Xenopus tropicalis	NP_001096208.1	NCBI	prolargin	Prelp	3
Xenopus tropicalis	NP_001005627.1	NCBI	epiphycan	Epyc	4
Xenopus tropicalis	XP_002934273.1	NCBI	osteoglycin	Ogn	4
Xenopus tropicalis	NP_001016499.1	NCBI	opticin	Optc	4
Xenopus tropicalis	XP_017953398.1	NCBI	chondroadherin	Chad1	Non-canonical
Xenopus tropicalis	XP_002934783.2	NCBI	chondroadherin like	Chad2	Non-canonical
Xenopus tropicalis	XP_002934278.1	NCBI	provisional ortholog of chondroadherin	Chad3	Non-canonical
Xenopus tropicalis	XP_031752664.1	NCBI	nyctalopin	Nyx1	Non-canonical
Xenopus tropicalis	XP_004917450.2	NCBI	nyctalopin	Nyx2	Non-canonical
Xenopus tropicalis	XP_031756818.1	NCBI	podocan	Podn1	Non-canonical
Xenopus tropicalis	NP_001011330.1	NCBI	tsukushin	Tsku	Non-canonical
