# Supplementary material for: The vertebrate small leucine-rich proteoglycans: amplification of a clustered gene family and evolution of their transcriptional profile in jawed vertebrates
Source: G3 (Bethesda). 2025 Jan 8;15(3):jkaf003. doi: 10.1093/g3journal/jkaf003 (PMC11917481; doi:10.1093/g3journal/jkaf003)
Supplement: jkaf003_Supplementary_Data [file jkaf003_supplementary_data.zip › Supplemental_Table_S2_G3-2024-405575.xlsx]

## Sheet: Sheet1
Gene	Primer	RT-qPCR	Product size (bp)	mRNA-HIS	Product size (bp)
aspn XM_038812597.1	LEFT	ACCTGCCAACCTGTATGAGC	299	AAACACCAACTCCACCTCCC	840
	RIGHT	TGCTTGATTCCTTTGGACAGAA		TGCTTGATTCCTTTGGACAGAA
bgn XM_038782349.1	LEFT	GCCTCCTCGATCTGCAGAAC	331	CATTCTCCTCCTGCCCTGC	681
	RIGHT	CCCGGTTCGAATCCTCCATT		CCCGGTTCGAATCCTCCATT
chad XM_038777265.1	LEFT	GCACTCTCAGCCCTCCATTT	323	GGGCTCCTCACACCTTTGAA	707
	RIGHT	TGCCAAACGAGGAGTCAGTC		TGCCAAACGAGGAGTCAGTC
chadL2 XM_038783897.1	LEFT	CTCTCTGACTCGCTCTCCCT	292	NA	NA
	RIGHT	CATCAGGTGGCTCAGGTTGA		NA
chadl1 XM_038783861.1	LEFT	CCGCCTGATCGACGACAATA	328	CCGCCTGATCGACGACAATA	710
	RIGHT	TGCACCCAGTCCATCAAAGG		ATTGTCAGCTCCGCCAGATC
dcn1 XM_038780831.1	LEFT	TCAGACGCAGACCTCACAAC	299	CGCTGAAGGGTCTGAACAAC	711
	RIGHT	ACGGCCGTGATGAGATTGTT		CAATGAACCGCCCTTAGACG
dcn2 XM_038819467.1	LEFT	TGAACAACAGACTGCGGAAGA	296	NA	NA
	RIGHT	TCCTGTCTCAGTGATCCGGA		NA
ecm2 XM_038812594.1	LEFT	CGCCTGGCTTACTTACGACT	342	TGTTGGCTTTGTGAATCGCA	778
	RIGHT	GTGAGCAAACACGAAGCCTG		CTGCTCCTCATCATCCTCGT
ecm2L XM_038781384.1	LEFT	TATTGCCCTCCTCAGTGTGC	294	NA	NA
	RIGHT	GGGTAGATTGGCAGGGACAC		NA
epyc XM_038780484.1	LEFT	GGAGTCGAAGGAAGGGCTTT	309	TGCCTTATGTGTACCTGCCT	756
	RIGHT	GTCTTCGGAAGCTCAGGGAG		TGGAGTGTGGATGGAGCATT
fmod XM_038819464.1	LEFT	TCCAAACTCACTCCACCAGC	337	TATATCCCCAAGGTGCCAGC	768
	RIGHT	GCTGTTACCGTCCAGTCGAA		GCTGTTACCGTCCAGTCGAA
kera XM_038781246.1	LEFT	ACGCCATCAAGACAATCCCA	295	NA	NA
	RIGHT	CGAGGCTGTTGATCCACTGA		NA
lum XM_038780779.1	LEFT	TGTTGTTCGCTCCCTTCCAA	329	CAAGAGAAACGACTGCAGGG	699
	RIGHT	GTTCATTGTGTGCCATGCGT		GTGGAGAAGAAGGGTGGTCA
npc XM_038801022.1	LEFT	TGATGTCATGCCAAGGCGAT	309	NA	NA
	RIGHT	TTCAGAACTCGCAGTCGCTT		NA
nyx XM_038802107.1	LEFT	TCCCTTCTCGCCCTACAGAT	344	NA	NA
	RIGHT	ACAGAGAACAGCACAGCTCC		NA
ogn XM_038812603.1	LEFT	CTGCCTGCCTTACCTCCAAA	340	GGACCATCCCCATGTTTGCT	702
	RIGHT	CAATGGGCAGTCTTCGCAAG		CAATGGGCAGTCTTCGCAAG
omd XM_038812602.1	LEFT	GGACAGCAGTAAATTGAAGGGG	268	CTCGAGCACCTGTACCTCAA	749
	RIGHT	TAGGGTACGATGGCATGCAC		GCCAAGGTCCCAGGTTAGAT
podn XM_038794373.1	LEFT	CGTAGACTGTGGTGGAGTGG	261	NA	NA
	RIGHT	GGCAGGTGTTTTGGAGCAAC		NA
podnL XM_038785104.1	LEFT	CTGACCGAGCTCAACCTGAG	347	NA	NA
	RIGHT	GGGAGATCCGGGGGTATGTA		NA
prelp XM_038819463.1	LEFT	AACCAGCTGACAGACCAAGG	319	ATGCCTCCAATTGTCCCTCA	793
	RIGHT	CCACTATCGCCTGCAGAAGT		TTGGTTGGTGTGCATGGATG
tsku XM_038818285.1	LEFT	CACAGTGCAGTTGGTGTTGG	306	NA	NA
	RIGHT	GCCGGGTCCTGTAAACATCA		NA
Controls
col1a1	LEFT	NA	NA	See Enault, Sébastien, et al. "Molecular footprinting of skeletal tissues in the catshark Scyliorhinus canicula and the clawed frog Xenopus tropicalis identifies conserved and derived features of vertebrate calcification." Frontiers in genetics 6 (2015): 283.
	RIGHT	NA
col2a1	LEFT	NA	NA	See Enault, Sébastien, et al. "Molecular footprinting of skeletal tissues in the catshark Scyliorhinus canicula and the clawed frog Xenopus tropicalis identifies conserved and derived features of vertebrate calcification." Frontiers in genetics 6 (2015): 283.
	RIGHT	NA
gapdh	LEFT	ATGCCTCCTGTACCACGAAC	291	NA	NA
	RIGHT	TCAGGTCAACCACAGAGACG		NA
eef1a	LEFT	GGTGTGGGTGAATTTGAAGC	245	NA	NA
	RIGHT	TTGTCACCATGCCAACCAGA		NA
actin	LEFT	TGGAGAAGATCTGGCACCAC	189	NA	NA
	RIGHT	AGGCGTACAAGGACAGCACA		NA
