# Supplementary material for: The vertebrate small leucine-rich proteoglycans: amplification of a clustered gene family and evolution of their transcriptional profile in jawed vertebrates
Source: G3 (Bethesda). 2025 Jan 8;15(3):jkaf003. doi: 10.1093/g3journal/jkaf003 (PMC11917481; doi:10.1093/g3journal/jkaf003)
Supplement: jkaf003_Supplementary_Data [file jkaf003_supplementary_data.zip › Supplemental_Table_S3_G3-2024-405575.xlsx]

## Sheet: Sheet1
Supplemental Table S3: Predicted SLRP protein domains Note: Site predicted in the peptide signal region are likely false sites, as are N-glycosylation sites that are less than ~60 amino acids from the end of the C-terminal region. Additionally, rare N-glycosylation sites are marked between parenthesis (see EML documentation). The annotated Bgn sequence from the catshark genome appeared truncated …
Color code :
GAG	GAG attachment site
N-gly	Generic motif for N-glycosylation
(N-gly)	Atipical motif for N-glycosylation
sY	Tyrosine sulfation site
LRR 1,2, ..	LRR
LPR6-inhib	LPR5/6-recognized motif for wnt pathway inhibition
Integrin-bind	Integrin binding domain
	Ecm2	Start	End		Ecm2L	Start	End		Aspn	Start	End		Bgn	Start	End		Dcn1	Start	End		Dcn2	Start	End
	(N-gly)	14	16		sY	4	4		GAG	13	16		GAG	42	47		GAG	59	65		GAG	12	15
	GAG	28	31		GAG	24	27		N-gly	39	44		LRR 1	81	91		LRR 1	102	112		GAG	45	49
	N-gly	48	53		N-gly	30	35		LRR 1	92	102		LRR 2	102	112		LRR 2	126	136		LRR 1	93	103
	GAG	125	128		GAG	48	51		LRR 2	116	126		LRR 3	126	136		LRR 3	150	160		LPR6-inhib	99	105
	sY	176	176		N-gly	54	59		LRR 3	140	150		LRR 4	150	160		LRR 4	171	181		LRR 2	117	127
	sY	178	178		N-gly	62	67		LRR 4	161	171		LRR 5	171	181		N-gly	191	196		LRR 3	141	151
	N-gly	269	274		N-gly	90	95		LPR6-inhib	167	173		LPR6-inhib	177	183		LRR 5	195	205		LRR 4	162	172
	sY	285	285		Integrin-bind	95	97		LRR 5	185	195		LRR 6	195	205		GAG	208	211		LRR 5	186	196
	sY	288	288		N-gly	111	116		GAG	190	194		GAG	231	234		GAG	212	215		LRR 6	212	222
	sY	291	291		N-gly	117	122		LRR 6	211	221		LRR 7	241	251		LRR 6	221	231		LRR 7	233	243
	GAG	383	387		N-gly	127	132		LRR 7	232	242		LRR 8	265	275		LRR 7	242	252		N-gly	253	258
	LRR 1	438	448		N-gly	141	146		LRR 8	256	266		LPR6-inhib	271	277		LRR 8	266	276		LRR 8	257	267
	LRR 2	462	472		N-gly	162	167		LPR6-inhib	262	268		N-gly	280	285		N-gly	281	286		LPR6-inhib	263	269
	LRR 3	488	498		N-gly	183	188		N-gly	271	276		LRR 9	289	299		LRR 9	290	300		N-gly	272	277
	LRR 4	509	519		N-gly	190	195		LRR 9	280	290		N-gly	298	303		LRR 10	313	323		LRR 9	281	291
	LRR 5	533	543		N-gly	195	200		LRR 10	303	313		LRR 10	312	322		GAG	344	347		LRR 10	304	314
	LRR 6	559	569		N-gly	222	227		GAG	334	337		N-gly	321	326						LRR 11	334	344
	LRR 7	580	590		N-gly	236	241		GAG	357	360
	N-gly	599	604		(N-gly)	310	312
	LRR 8	604	614		LRR 1	340	350
	LRR 9	630	640		LRR 2	364	374
	LRR 10	651	661		LRR 3	389	399
	LRR 11	676	686		N-gly	398	403
	LRR 12	703	713		LRR 4	410	420
	LRR 13	726	736		N-gly	419	424
	LPR6-inhib	732	738		LRR 5	434	444
	GAG	746	749		LPR6-inhib	440	446
	LRR 14	755	765		LRR 6	460	470
					N-gly	476	481
					LRR 7	481	491
					N-gly	501	506
					GAG	503	506
					LRR 8	505	515
					LRR 9	531	541
					LRR 10	552	562
					LRR 11	576	586
					LRR 12	600	610
					LRR 13	621	631
					LRR 14	649	659
	Ogn	Start	End		Epyc	Start	End		Fmod	Start	End		Kera	Start	End		Lum	Start	End		Omd	Start	End		Prelp	Start	End
	sY	44	44		sY	57	57		N-gly	9	14		GAG	15	18		sY	26	26		LRR 1	84	94		LRR 1	112	122
	LPR6-inhib	126	132		sY	59	59		LRR 1	103	113		sY	26	26		sY	27	27		N-gly	104	109		N-gly	132	137
	LRR 1	144	154		GAG	77	80		N-gly	123	128		sY	32	32		LRR 1	70	80		LRR 2	108	118		LRR 2	136	146
	LRR 2	168	178		sY	86	86		LRR 2	127	137		sY	34	34		GAG	85	88		N-gly	112	117		LRR 3	162	172
	LRR 3	188	198		sY	90	90		LRR 3	153	163		N-gly	44	49		N-gly	90	95		LRR 3	134	144		LRR 4	183	193
	LPR6-inhib	194	200		sY	95	95		N-gly	162	167		N-gly	86	91		LRR 2	94	104		LRR 4	155	165		GAG	198	201
	LPR6-inhib	199	205		GAG	129	132		LRR 4	174	184		LRR 1	90	100		LRR 3	120	130		N-gly	178	183		N-gly	206	211
	LRR 4	214	224		LRR 1	149	159		N-gly	197	202		LRR 2	116	126		N-gly	129	134		LRR 5	179	189		LRR 5	207	217
	LRR 5	235	245		LRR 2	173	183		LRR 5	198	208		LRR 3	137	147		LRR 4	141	151		LRR 6	205	215		LRR 6	233	243
	N-gly	244	249		LRR 3	197	207		LRR 6	221	231		LRR 4	161	171		N-gly	163	168		LRR 7	226	236		LRR 7	254	264
	GAG	246	249		LRR 4	217	227		LRR 7	242	252		LRR 5	187	197		LRR 5	164	174		N-gly	233	238		LPR6-inhib	260	266
	LRR 6	266	276		LPR6-inhib	228	234		LRR 8	266	276		LRR 6	208	218		GAG	182	185		LRR 8	250	260		LRR 8	278	288
					LRR 5	243	253		N-gly	287	292		LPR6-inhib	214	220		LRR 6	187	197		N-gly	269	274		N-gly	299	304
					LRR 6	264	274		LRR 9	291	301		GAG	227	230		GAG	192	196		LRR 9	273	283		LRR 9	303	313
					LRR 7	295	305		LRR 10	311	321		LRR 7	232	242		LRR 7	208	218		LRR 10	293	303		LRR 10	323	333
					N-gly	306	311		LPR6-inhib	317	323		N-gly	253	258		LPR6-inhib	214	220		N-gly	307	312		N-gly	337	342
									LRR 11	341	351		LRR 8	257	267		LRR 8	232	242		LRR 11	323	333		LRR 11	362	372
									LPR6-inhib	347	353		LRR 9	277	287		N-gly	253	258
													LPR6-inhib	283	289		LRR 9	257	267
													LRR 10	315	325		LRR 10	277	287
													LPR6-inhib	321	327		LRR 11	307	317
																	N-gly	316	321
	Chad	Start	End		ChadL1	Start	End		ChadL2	Start	End		Npc	Start	End		Nyx	Start	End		Podn	Start	End		PodnL	Start	End
	GAG	23	26		LRR 1	55	65		GAG	13	16		GAG	2	5		GAG	16	19		N-gly	1	6		GAG	53	57
	LRR 1	51	61		LRR 2	79	89		GAG	42	45		LRR 1	37	47		GAG	57	60		GAG	17	20		N-gly	64	69
	LRR 2	75	85		LRR 3	103	113		(N-gly)	50	52		LPR6-inhib	43	49		LRR 1	56	66		N-gly	71	76		GAG	66	69
	LRR 3	99	109		LRR 4	127	137		N-gly	63	68		LRR 2	61	71		LPR6-inhib	62	68		LRR 1	76	86		LRR 1	69	79
	LRR 4	123	133		LRR 5	151	161		N-gly	97	102		LRR 3	85	95		LRR 2	80	90		LRR 2	100	110		LRR 2	93	103
	LRR 5	147	157		LRR 6	175	185		GAG	107	110		LRR 4	106	116		N-gly	89	94		LRR 3	126	136		LRR 3	119	129
	LRR 6	171	181		LRR 7	199	209		LRR 1	101	111		LRR 5	130	140		LRR 3	104	114		GAG	149	152		LRR 4	140	150
	LRR 7	195	205		LRR 8	223	233		LPR6-inhib	107	113		GAG	150	153		LRR 4	129	139		LRR 4	171	181		LRR 5	164	174
	LRR 8	219	229		LRR 9	246	256		LRR 2	125	135		LRR 6	154	164		LRR 5	153	163		N-gly	192	197		N-gly	173	178
	LPR6-inhib	225	231		GAG	262	265		N-gly	132	137		GAG	168	171		LRR 6	176	186		LRR 5	197	207		GAG	185	188
	LRR 9	244	254		LRR 10	270	280		LRR 3	149	159		LRR 7	176	186		LRR 7	200	210		LRR 6	218	228		LRR 6	190	200
	LRR 10	268	278		N-gly	296	301		LRR 4	173	183		GAG	206	209		LRR 8	224	234		N-gly	238	243		N-gly	199	204
	GAG	269	272		LRR 11	292	302		GAG	195	198		LRR 8	200	210		LRR 9	248	258		LRR 7	242	252		LRR 7	211	221
	N-gly	292	297		sY	356	356		LRR 5	197	207		LRR 9	221	231		N-gly	260	265		N-gly	259	264		GAG	230	233
	LRR 11	290	300		LRR 12	408	418		LRR 6	221	231		LRR 10	245	255		LRR 10	272	282		LRR 8	268	278		LRR 8	235	245
	GAG	338	342		LRR 13	432	442		LRR 7	245	255		N-gly	266	271		N-gly	292	297		N-gly	277	282		LRR 9	259	269
					GAG	462	465		LRR 8	270	280		LRR 11	267	277		LRR 11	296	306		LRR 9	289	299		LRR 10	280	290
					LRR 14	456	466		N-gly	277	282		LRR 12	288	298		N-gly	305	310		LPR6-inhib	295	301		LRR 11	304	314
					LRR 15	480	490		LRR 9	294	304		GAG	306	310		GAG	372	375		LRR 10	313	323		GAG	317	320
					LRR 16	504	514		GAG	322	325		LRR 13	312	322		N-gly	384	389		LPR6-inhib	319	325		LRR 12	330	340
					LRR 17	528	538		LRR 10	316	326		N-gly	321	326		N-gly	422	427		LRR 11	339	349		N-gly	379	384
					N-gly	537	542		N-gly	343	348		LRR 14	336	346		N-gly	429	434		GAG	354	357		LRR 13	375	385
					LRR 18	552	562		GAG	359	362		LRR 15	357	367		GAG	433	437		LRR 12	360	370		GAG	406	410
					LRR 19	576	586		GAG	381	384		N-gly	366	371		GAG	440	444		LRR 13	384	394		LRR 14	401	411
					LPR6-inhib	582	588		N-gly	420	425		LRR 16	381	391		N-gly	451	456		N-gly	388	393		N-gly	410	415
					LRR 20	601	611		sY	462	462		LRR 17	405	415						LRR 14	410	420		LRR 15	422	432
					LRR 21	626	636		sY	466	466		N-gly	416	421						GAG	415	419		GAG	436	439
					LRR 22	648	658		(N-gly)	515	517		GAG	437	440						GAG	425	428		LRR 16	446	456
					N-gly	687	692		LRR 11	519	529		(N-gly)	457	459						LRR 15	431	441		LRR 17	472	482
									sY	576	576		sY	497	497						LRR 16	455	465		LRR 18	493	503
									sY	583	583		sY	498	498						GAG	450	453		LRR 19	517	527
																					LRR 17	481	491		GAG	529	532
																					GAG	486	490		LRR 20	543	553
																					LRR 18	502	512		N-gly	563	568
																					LRR 19	526	536		N-gly	571	576
																					GAG	571	577
	Tsku	Start	End																		N-gly	580	585
	GAG	3	6
	GAG	17	20
	GAG	46	50
	LRR 1	62	72
	LRR 2	88	98
	N-gly	116	121
	LRR 3	112	122
	GAG	140	144
	LRR 4	135	145
	LRR 5	161	171
	GAG	190	194
	LRR 6	185	195
	LRR 7	208	218
	LRR 8	232	242
	LRR 9	257	267
	LRR 10	282	292
	GAG	290	293
