# Supplementary material for: The vertebrate small leucine-rich proteoglycans: amplification of a clustered gene family and evolution of their transcriptional profile in jawed vertebrates
Source: G3 (Bethesda). 2025 Jan 8;15(3):jkaf003. doi: 10.1093/g3journal/jkaf003 (PMC11917481; doi:10.1093/g3journal/jkaf003)
Supplement: jkaf003_Supplementary_Data [file jkaf003_supplementary_data.zip › Supplemental_Table_S4_G3-2024-405575.xlsx]

## Sheet: Sheet2
	Supplemental Table S4 TPM Values for selected genes of the SLRP gene family, as extracted from the data published in Mayeur et al. 2024. Samples with both Z-score > 1 and TPM > 50 are highlighted in orange. Samples with Z-score > 1 but TPM < 50 are highlighted in purple. OS : olfactory sac; AOL: Ampullae of Lorenzini; E.St : embryonic stage.
		Canonical SLRPs												Non- canonical SLRPs	Non-canonical SLRPs
		Clade 1		Clade 2				Clade 3					Clade4
		ecm2	ecm2L	aspn	bgn	dcn1	dcn2	fmod	kera	lum	omd	prelp	epyc	ogn	chad1	chad2	chad3	npc	nyx	podn1	podn2	tsku
	Meckel's cartilage	63.0093	0.978086	129.226	387.997	92.9683	2.10173	144.711	4.51881	688.692	33.4157	118.515	199.078	152.082	1325.93	234.654	9.525	0.060844	2.71138	9.47458	40.6808	21.6058
	Vertebrae	64.9052	0.930872	130.904	711.586	244.529	2.53619	305.25	4.25715	825.873	31.0827	222.577	1939.31	246.894	2715.07	152.667	7.429	0.120389	2.71536	13.5726	32.0012	14.9599
	Chondrocranium	46.6677	1.25429	54.2119	550.249	29.8703	1.04938	56.0686	3.62934	259.938	26.2849	123.981	46.1165	136.912	704.336	90.068	15.2373	0.134751	2.57978	17.4115	24.3486	18.6172
	Skin denticles	18.7245	0.944774	30.034	207.966	22.8825	0.501324	6.39619	4.29338	93.6366	21.6096	59.6147	1.8877	58.7403	12.0499	0.50551	9.93404	0.034778	2.00513	1.14149	14.0238	33.3829
	Dental lamina	32.5786	1.33277	130.558	170.107	32.9803	0.528551	7.60639	5.22623	211.325	32.8923	48.4844	2.61704	39.5183	3.97763	1.76429	6.55271	0.0179056	2.80984	1.7056	16.1692	50.3032
	Brain+OS	10.02	1.81048	3.42732	34.0803	2.34921	0.666432	7.53245	4.62072	6.87982	14.5617	13.8159	2.27328	4.44486	3.3359	2.73321	16.1423	0.228897	2.21177	1.14705	12.2623	21.5472
	Spinal chord	8.9347	1.20054	3.28031	98.296	2.03679	2.76878	7.49234	3.70622	18.0589	10.7393	27.6177	2.50902	3.02735	13.3491	4.66267	16.509	0.0391036	2.08289	5.3186	9.31506	8.78742
	Eye	24.3595	1.25008	33.5355	284.108	4.07899	4.54659	7.14483	4.80874	51.2432	17.8103	71.5705	8.96908	55.4342	57.6864	9.48703	13.91	0.0332552	5.68849	9.04773	17.9969	36.0705
	AOL	45.5628	1.04365	26.4767	1048.75	7.39667	0.547186	6.52391	3.7456	268.577	22.7941	103.77	2.9271	70.7882	9.78709	3.33094	10.9576	0.128502	2.23565	8.16369	10.0685	11.9263
	Gills	9.54345	1.10188	4.63269	151.261	2.075	0.54408	6.3159	4.81212	6.06751	13.1504	25.6383	2.28795	6.79711	1.33864	1.98681	13.7502	0	2.39092	1.06168	11.8326	27.0425
	Blood	8.7383	0.886289	6.27335	1.21684	1.88465	0.122373	6.57153	2.3342	0.224811	12.9212	7.57404	2.88117	2.82432	0.316286	0.0170104	11.2367	0.0699369	1.38216	0.276942	10.3117	13.9492
	Spleen	16.3647	1.33105	7.37946	235.225	1.71875	0.426881	9.18293	3.82291	0.915541	14.2459	74.4499	2.16747	8.04522	1.73382	0.822887	11.7121	0.0502059	1.89064	0.589694	11.9092	7.43099
	Heart	13.872	0.528089	8.00468	322.912	1.8403	0.296617	4.11498	2.16367	25.9696	7.07932	75.2449	1.51262	25.7594	4.045	3.74122	47.4046	0	0.996393	7.11176	9.98442	3.88765
	Muscle	11.5187	0.324089	4.10068	119.061	9.93303	2.24863	2.49245	0.93155	37.4348	6.45968	28.0176	0.763003	41.1612	3.70966	0.63089	4.50148	0.0606498	0.723396	5.36384	3.34009	3.30016
	Esophagus	22.3173	0.989713	11.1335	114.567	5.1738	0.708867	4.07809	3.03873	65.2684	12.7913	60.9703	3.04516	111.071	2.34743	0.614225	7.87599	0.0644731	1.52925	4.03814	8.90908	13.8569
	Stomach	2.78819	0.538324	1.13898	18.6876	0.735288	0.0892418	1.50078	0.842079	2.45178	3.8135	7.32843	0.534965	1.70812	0.67312	0.0935407	3.10423	0.0507297	0.478456	0.236849	3.51189	31.9131
	Pancreas	4.34939	0.234523	0.588665	22.4232	0.567519	0.0526279	1.9081	0.376104	1.3251	1.42315	5.14598	0.325361	6.41806	0.23185	0.257566	1.26032	0	0.245989	0.190095	1.56731	1.4621
	Liver	4.13506	0.707621	1.1843	33.0553	0.961176	0.224677	4.37212	1.06917	0.219092	5.33993	15.5628	1.15504	0.878915	0.650751	0.157	4.67996	0	0.860357	0.290023	4.64861	82.1954
	Spiral intestine	5.94004	1.00531	1.24861	20.8353	1.57544	0.0858978	4.26943	2.35324	0.314601	9.53602	12.9616	1.71023	1.78289	0.546127	0.118913	1.68633	0.056813	1.13127	0.376281	10.3434	108.839
	Rectal gland	13.2461	1.25352	5.95462	186.563	3.68493	0.133378	5.56926	2.68294	12.6989	11.8383	31.4211	1.8014	26.5589	6.00356	12.0965	23.3285	0.0663285	2.07904	0.911519	12.0726	4.90899
	Kidney	14.7248	2.10828	5.18388	69.3865	1.91359	14.4835	9.10959	3.14154	2.32632	12.4763	31.2504	2.30951	5.2007	4.60138	4.00097	12.3815	0	2.00969	2.61033	10.5477	29.575
	Seminal vesicle	9.67422	0.939862	4.73175	115.815	1.28335	0.22999	5.27949	1.7941	9.3463	8.56846	14.0574	0.776724	5.86231	0.795664	10.4999	6.14265	0.029053	1.29209	0.48627	7.95546	4.7551
	Ovary	1.63287	0.327876	0.469278	6.34956	0.629365	0.446688	0.78075	0.425131	0.170445	2.32092	2.49125	0.351997	1.65587	0.172504	0.613869	0.818078	0.0169281	0.238836	0.155086	1.84841	11.7531
	Uterus	12.9871	0.685262	4.9835	106.796	1.82391	0.27671	5.64392	3.6102	3.0092	10.8743	19.2083	2.45642	20.9313	0.820539	0.676758	6.72683	0.0449418	1.62885	0.839305	10.3662	66.6142
	Testis	13.4422	1.09688	14.4523	58.1883	6.17647	0.190446	7.50214	2.85289	0.300224	12.0524	33.0775	2.52121	5.82981	0.870103	1.32391	4.30978	0.115258	1.66266	3.73259	8.33782	6.15517
	E-St-12	7.5144	1.02732	1.20915	1.04608	3.52002	0.154173	5.95922	2.93465	1.03277	14.7901	9.51833	1.31904	1.30195	0.47962	1.19703	1.78652	0.136329	1.34402	0.274501	9.59902	22.0726
	E-St-22	9.97935	141.485	1.51172	38.5829	2.15922	0.499297	6.30009	5.33065	16.0531	13.7661	17.1012	42.568	1.60183	0.42849	3.92835	6.05855	0.861992	2.05705	0.748228	11.1326	22.9766
	E-St-24	13.4138	182.234	2.62755	119.706	6.16148	0.507678	12.1381	8.97637	8.64893	17.3003	18.9139	39.3637	2.80375	0.937037	4.21533	9.37373	1.05251	3.14662	1.7347	13.8704	15.3109
	E-St-26	13.2305	149.17	2.38199	63.1163	8.60086	0.904836	9.90591	15.5718	24.4434	16.1595	19.5094	49.1648	2.66877	3.16269	6.91997	8.67784	1.73357	2.2476	3.36975	11.822	26.0201
	E-St-30	26.4166	4.28293	32.96	134.287	50.5934	5.87407	16.7929	48.6526	119.121	93.2885	51.349	43.4506	91.8053	37.871	17.3794	10.6271	0.121792	3.30595	10.2782	12.3242	22.9615
	E-St-31	19.9428	1.82219	61.6084	121.128	72.7198	11.0405	8.81533	31.0679	188.971	133.336	44.7274	16.1325	129.322	21.3031	10.0271	11.5125	0.142636	2.62126	8.91486	10.3314	20.2032
