# Supplementary material for: The vertebrate small leucine-rich proteoglycans: amplification of a clustered gene family and evolution of their transcriptional profile in jawed vertebrates
Source: G3 (Bethesda). 2025 Jan 8;15(3):jkaf003. doi: 10.1093/g3journal/jkaf003 (PMC11917481; doi:10.1093/g3journal/jkaf003)
Supplement: jkaf003_Supplementary_Data [file jkaf003_supplementary_data.zip › Supplemental_Table_S5_G3-2024-405575.xlsx]

## Sheet: S6_SLRP_Ztable
	Supplemental Table S5 Zscore values for selected genes of the SLRP gene family, as extracted from the data published in Mayeur et al. 2024. Samples with Z-score > 1are highlighted in red. OS : olfactory sac; AOL: Ampullae of Lorenzini; E.St : embryonic stage.
	ecm2	ecm2L	aspn	bgn	dcn1	dcn2	fmod	kera	lum	omd	prelp	epyc	ogn	chad1	chad3	chad2	npc	nyx	podn1	podn2	tsku
Meckels	2.74803	-0.323147	2.72827	0.915608	1.54525	0.102575	2.08635	-0.157672	3.05927	0.475784	1.57671	0.347914	1.87635	2.14856	-0.0743926	4.27559	-0.313133	0.717115	1.2379	3.57633	-0.128055
Vertebrae	2.86484	-0.324144	2.77154	2.33419	4.7617	0.235839	4.81968	-0.184594	3.76637	0.387817	3.80905	5.35681	3.47732	4.70692	-0.317569	2.65201	-0.151967	0.720839	2.1462	2.49228	-0.406932
Chondrocranium	1.74126	-0.317316	0.794345	1.6269	0.206168	-0.220225	0.577125	-0.249187	0.849253	0.206908	1.69398	-0.0923536	1.62019	1.00377	0.588346	1.41235	-0.113093	0.593933	2.99706	1.53651	-0.253466
Denticles	0.0197268	-0.32385	0.171019	0.126367	0.0578702	-0.388336	-0.268597	-0.180866	-0.00794818	0.0306205	0.313192	-0.219657	0.300196	-0.271205	-0.0269364	-0.36126	-0.383685	0.0560508	-0.609068	0.246994	0.366134
Dental.lamina	0.873249	-0.315659	2.7626	-0.0396001	0.272169	-0.379984	-0.247992	-0.0848891	0.598678	0.45605	0.0744257	-0.217558	-0.024382	-0.286071	-0.419236	-0.336332	-0.429352	0.809271	-0.484039	0.51494	1.07614
Brain.OS	-0.516544	-0.305574	-0.0924829	-0.63593	-0.377891	-0.337691	-0.249251	-0.147188	-0.455137	-0.235127	-0.669281	-0.218547	-0.616625	-0.287253	0.693341	-0.317144	0.141727	0.249464	-0.607837	0.0269942	-0.130516
Spinal.chord	-0.583407	-0.318451	-0.518713	-0.354414	-0.384522	0.307185	-0.249934	-0.241277	-0.397514	-0.379258	-0.373207	-0.217869	-0.640561	-0.268812	0.735892	-0.278935	-0.371977	0.128837	0.316755	-0.341107	-0.665944
Eye	0.366889	-0.317405	0.261292	0.46017	-0.341182	0.852511	-0.25585	-0.127843	-0.226465	-0.112636	0.569667	-0.199275	0.24437	-0.187156	0.434357	-0.183398	-0.387806	3.50376	1.14329	0.74321	0.478913
AOL	1.67318	-0.321763	0.0793098	3.81229	-0.270773	-0.374268	-0.266422	-0.237225	0.893784	0.0752842	1.26041	-0.216665	0.503634	-0.275372	0.0918111	-0.305308	-0.130007	0.271821	0.947348	-0.247007	-0.534229
Gills	-0.545903	-0.320534	-0.0869016	-0.122218	-0.383711	-0.375221	-0.269964	-0.127495	-0.459324	-0.288343	-0.415668	-0.218505	-0.576906	-0.290931	0.415815	-0.331925	-0.477816	0.417161	-0.626757	-0.0266835	0.100079
Blood	-0.595506	-0.325085	-0.44155	-0.78	-0.38775	-0.504576	-0.265611	-0.382438	-0.48944	-0.296985	-0.803182	-0.216798	-0.643989	-0.292814	0.124198	-0.370934	-0.288522	-0.52707	-0.800689	-0.21663	-0.449346
Spleen	-0.125657	-0.315696	-0.413034	0.245868	-0.391271	-0.41117	-0.22115	-0.22927	-0.48588	-0.247037	0.631436	-0.218852	-0.55583	-0.290204	0.17935	-0.354975	-0.341927	-0.0511182	-0.73137	-0.0171108	-0.722862
Heart	-0.279225	-0.332647	-0.396915	0.63028	-0.388692	-0.451128	-0.307437	-0.399982	-0.356738	-0.517262	0.648491	-0.220737	-0.256712	-0.285947	4.32038	-0.297183	-0.477816	-0.888154	0.714196	-0.257507	-0.871548
Muscle	-0.424211	-0.336954	-0.497563	-0.263382	-0.216946	0.147634	-0.335062	-0.52675	-0.297641	-0.540626	-0.364627	-0.222894	0.00335851	-0.286565	-0.657219	-0.358777	-0.313659	-1.14369	0.326783	-1.08735	-0.896201
Esophagus	0.241069	-0.322902	-0.316251	-0.283081	-0.317947	-0.324674	-0.308065	-0.309952	-0.154172	-0.301886	0.342271	-0.216326	1.18384	-0.289074	-0.26571	-0.359107	-0.30331	-0.389383	0.0329522	-0.391812	-0.453217
Stomach	-0.962082	-0.332431	-0.573918	-0.70341	-0.412142	-0.514738	-0.351946	-0.535955	-0.477961	-0.640404	-0.808451	-0.223551	-0.662837	-0.292157	-0.819327	-0.369418	-0.340509	-1.37295	-0.809575	-1.06589	0.304457
Pancreas	-0.865899	-0.338845	-0.588106	-0.687033	-0.415703	-0.525969	-0.345011	-0.583898	-0.483769	-0.730535	-0.855268	-0.224154	-0.583306	-0.29297	-1.03326	-0.36617	-0.477816	-1.59055	-0.819938	-1.30876	-0.97333
Liver	-0.879104	-0.328857	-0.57275	-0.640423	-0.407349	-0.473195	-0.303058	-0.512591	-0.48947	-0.582848	-0.631807	-0.221766	-0.676839	-0.292198	-0.636512	-0.368161	-0.477816	-1.01549	-0.79779	-0.923924	2.41441
Spiral.intestine	-0.767902	-0.322572	-0.571092	-0.693994	-0.394313	-0.515764	-0.304807	-0.380479	-0.488977	-0.424629	-0.687609	-0.220168	-0.661575	-0.292391	-0.98383	-0.368916	-0.324044	-0.761905	-0.778671	-0.212676	3.53242
Rectal.gland	-0.317788	-0.317332	-0.449767	0.0325388	-0.349545	-0.5012	-0.282676	-0.346557	-0.425142	-0.337817	-0.291615	-0.219906	-0.243213	-0.28234	1.52708	-0.131723	-0.298289	0.125233	-0.66004	0.00329313	-0.828691
Kidney	-0.22669	-0.299287	-0.469637	-0.481151	-0.387136	3.90056	-0.222398	-0.299374	-0.478608	-0.313763	-0.295278	-0.218443	-0.603862	-0.284922	0.257017	-0.292039	-0.477816	0.0603127	-0.283512	-0.18716	0.206346
Seminal.vesicle	-0.537846	-0.323954	-0.481294	-0.277612	-0.400511	-0.471565	-0.28761	-0.438006	-0.442423	-0.461112	-0.664101	-0.222855	-0.59269	-0.291931	-0.466811	-0.16334	-0.39918	-0.611374	-0.754293	-0.510913	-0.835148
Ovary	-1.03326	-0.336874	-0.591184	-0.757499	-0.41439	-0.405095	-0.364205	-0.578853	-0.48972	-0.696684	-0.912218	-0.224077	-0.66372	-0.293079	-1.08456	-0.359114	-0.431998	-1.59724	-0.827698	-1.27366	-0.541496
Uterus	-0.333744	-0.329329	-0.474804	-0.31715	-0.389039	-0.457234	-0.281405	-0.251156	-0.475088	-0.374169	-0.553605	-0.21802	-0.338239	-0.291886	-0.399035	-0.357869	-0.356175	-0.296162	-0.676046	-0.209828	1.76059
Testis	-0.30571	-0.320639	-0.230689	-0.530243	-0.296668	-0.483695	-0.249767	-0.329072	-0.489051	-0.329745	-0.256082	-0.217834	-0.593239	-0.291794	-0.679459	-0.345053	-0.165853	-0.264516	-0.0347709	-0.46316	-0.776398
E.St.12	-0.670909	-0.322108	-0.572109	-0.780749	-0.353044	-0.494821	-0.276037	-0.32066	-0.485275	-0.226518	-0.761473	-0.221294	-0.669696	-0.292513	-0.972207	-0.347565	-0.108822	-0.562764	-0.80123	-0.305641	-0.108468
E.St.22	-0.519048	2.64318	-0.564309	-0.61619	-0.381923	-0.388958	-0.270233	-0.0741464	-0.407853	-0.265129	-0.598807	-0.102567	-0.664632	-0.292608	-0.476568	-0.293477	1.85529	0.104644	-0.696232	-0.114103	-0.0705343
E.St.24	-0.30746	3.50346	-0.535542	-0.260553	-0.296987	-0.386387	-0.170835	0.300946	-0.446018	-0.131868	-0.559919	-0.11179	-0.644337	-0.291671	-0.0919428	-0.287794	2.37095	1.12451	-0.477588	0.227839	-0.392205
E.St.26	-0.318749	2.80542	-0.541873	-0.508639	-0.245217	-0.264562	-0.20884	0.979524	-0.364605	-0.174882	-0.547146	-0.0835798	-0.646616	-0.287572	-0.17268	-0.234234	4.21434	0.283005	-0.115193	-0.0280063	0.0571746
E.St.30	0.493622	-0.253376	0.246454	-0.196633	0.64596	1.2597	-0.0915826	4.38306	0.123414	2.73337	0.135877	-0.100027	0.858524	-0.22365	0.0534775	-0.0271048	-0.148169	1.27364	1.41601	0.0347256	-0.0711674
E.St.31	0.0947799	-0.305327	0.985034	-0.254319	1.11553	2.84445	-0.227408	2.57384	0.483452	4.24343	-0.00617	-0.178656	1.49203	-0.254163	0.156193	-0.172702	-0.0917515	0.632764	1.11384	-0.214172	-0.186913
